# Supplementary material for: B-vitamin-associated miRNAs are enriched in pathways related to cell proliferation - insights from the general population
Source: Nutr Metab (Lond). 2026 Jul 22;23:88. doi: 10.1186/s12986-026-01177-2 (PMC13390333; doi:10.1186/s12986-026-01177-2)
Supplement: Supplementary file 1 — Supplementary Material 1 [file 12986_2026_1177_MOESM1_ESM.xlsx]

## Sheet: Overview
Overview
Table S1: Results table association between vitamin D and miRNAs
Table S2: Results table association between vitamin B12 and miRNAs
Table S3: Results table association between folic acid and miRNAs
Table S4: Results table association between vitamin D and miRNAs (females only)
Table S5: Results table association between vitamin D and miRNAs (males only)
Table S6: Results table association between vitamin B12 and miRNAs (females only)
Table S7: Results table association between vitamin B12 and miRNAs (males only)
Table S8: Results table association between folic acid and miRNAs (females only)
Table S9: Results table association between folic acid and miRNAs (males only)
Table S10: Resulty table association between vitamin D deficiency and miRNAs
Table S11: Results table association between vitamin B12 deficiency and miRNAs
Table S12: Results table association between folic acid deficiency and miRNAs
Table S13: Results for miEAA analysis on folic acid associated miRNAs
Table S14: Results for miEAA analysis on vitamin B12 associated miRNAs
Table S15: Results table association between RBCs and miRNAs
Figure S1: comparison between males and females for the vitamin ~ miRNA analyses

## Sheet: Supplementary Information
Regressing-out of technical parameters
Plasma miRNA data were influenced by a number of technical parameters. Among these were the storage time of plasma samples in the biobank (dt_biobank) and the Ct values of synthetic spiked-in miRNAs monitoring the efficiency of miRNA extraction (UniSp2 and the difference between Ct values of UniSp4 and UniSp2). Before further analyses, these parameters were regressed out of the data. To that end,…

## Sheet: TableS1.B12_miRNA
miRNA	Estimate	Standardized	Std. Error	t value	p-value	N	p_BH
hsa_let_7a_5p	0.0414689	0.0217837	0.0393525	1.05378	0.292311	789	0.863049
hsa_let_7b_3p	-0.0768643	-0.039501	0.0760842	-1.01025	0.312775	622	0.863049
hsa_let_7b_5p	0.0193637	0.0122702	0.0512903	0.377532	0.705882	786	0.936991
hsa_let_7c_5p	0.107179	0.0767795	0.050384	2.12725	0.0337694	673	0.470173
hsa_let_7d_3p	-0.0257705	-0.0160984	0.0367853	-0.700565	0.483786	783	0.902735
hsa_let_7d_5p	-0.0269766	-0.0149952	0.0581812	-0.463665	0.64303	723	0.936991
hsa_let_7e_5p	0.0511137	0.0274957	0.0767612	0.66588	0.505771	555	0.911729
hsa_let_7f_5p	0.0680153	0.0326341	0.0510993	1.33104	0.183591	743	0.774707
hsa_let_7g_5p	-0.00474485	-0.00374061	0.0363067	-0.130688	0.896056	786	0.978579
hsa_let_7i_5p	-0.0190562	-0.0137151	0.0419007	-0.454793	0.649386	786	0.936991
hsa_miR_1	0.0525358	0.0224671	0.161029	0.32625	0.74463	186	0.944906
hsa_miR_101_3p	-0.0498933	-0.0313007	0.0436055	-1.1442	0.252894	790	0.857845
hsa_miR_103a_3p	0.00662228	0.00469159	0.0451858	0.146557	0.88352	791	0.978579
hsa_miR_106a_5p	-0.0125864	-0.00629501	0.0424142	-0.296749	0.766737	788	0.951172
hsa_miR_106b_3p	-0.0111986	-0.00681818	0.0962012	-0.116408	0.90743	244	0.978579
hsa_miR_106b_5p	-0.00954014	-0.00510028	0.0432681	-0.220489	0.825549	787	0.978579
hsa_miR_107	0.0103611	0.00685518	0.0471387	0.2198	0.826085	781	0.978579
hsa_miR_10b_5p	-0.0691017	-0.0298822	0.0780328	-0.885547	0.376159	728	0.872353
hsa_miR_122_5p	-0.194292	-0.0687569	0.0886266	-2.19225	0.0286589	786	0.469378
hsa_miR_125a_5p	0.0307628	0.0171616	0.0615484	0.499814	0.617358	734	0.936991
hsa_miR_125b_5p	-0.152916	-0.0948871	0.0553163	-2.7644	0.00584126	771	0.210295
hsa_miR_126_3p	-0.0417421	-0.0404318	0.032802	-1.27255	0.20356	788	0.774707
hsa_miR_127_3p	-0.133167	-0.0751889	0.127971	-1.0406	0.299448	194	0.863049
hsa_miR_128_5p	-0.00927266	-0.00704552	0.0730881	-0.12687	0.899122	339	0.978579
hsa_miR_130a_3p	0.0127952	0.00469727	0.0619306	0.206605	0.836373	782	0.978579
hsa_miR_130b_3p	0.0844153	0.0439491	0.0641443	1.31602	0.188669	614	0.774707
hsa_miR_132_3p	-0.0430983	-0.0264665	0.0659089	-0.653907	0.513423	611	0.911729
hsa_miR_133a_3p	-0.00257359	-0.00145571	0.100744	-0.0255458	0.979637	305	0.983943
hsa_miR_133b	0.0940663	0.0421442	0.116431	0.807914	0.419812	299	0.872353
hsa_miR_136_5p	0.0171189	0.00855033	0.102599	0.166853	0.867581	366	0.978579
hsa_miR_139_5p	-0.093703	-0.0484022	0.0696269	-1.34579	0.178808	712	0.774707
hsa_miR_140_3p	-0.0833633	-0.0515202	0.0435052	-1.91617	0.0557103	790	0.560198
hsa_miR_140_5p	-0.0481664	-0.0298297	0.0643362	-0.748668	0.454361	594	0.890957
hsa_miR_141_3p	0.127223	0.0785112	0.118222	1.07613	0.283477	174	0.863049
hsa_miR_142_3p	-0.00824731	-0.00404342	0.058124	-0.141892	0.887202	792	0.978579
hsa_miR_142_5p	0.0794125	0.0409399	0.0553855	1.43381	0.15203	785	0.743716
hsa_miR_143_3p	0.00448774	0.00204005	0.0729324	0.0615329	0.950954	646	0.978579
hsa_miR_144_3p	-0.0584739	-0.0322522	0.0455946	-1.28247	0.20006	789	0.774707
hsa_miR_144_5p	-0.0895301	-0.0436707	0.0723262	-1.23786	0.216187	703	0.782598
hsa_miR_145_5p	-0.102617	-0.0484398	0.0654123	-1.56877	0.117145	724	0.706777
hsa_miR_146a_5p	-0.0323658	-0.0126019	0.0477098	-0.678389	0.497728	787	0.911729
hsa_miR_146b_5p	-0.0794267	-0.0573641	0.081236	-0.977727	0.329155	263	0.863049
hsa_miR_148a_3p	-0.0415706	-0.0292253	0.0505754	-0.821953	0.411359	779	0.872353
hsa_miR_148b_3p	-0.00375678	-0.00209713	0.0456392	-0.0823148	0.934418	784	0.978579
hsa_miR_150_5p	-0.0324957	-0.0201609	0.0438523	-0.741026	0.458902	789	0.890957
hsa_miR_151a_3p	0.0279511	0.0149643	0.062278	0.448811	0.653706	719	0.936991
hsa_miR_151a_5p	0.0184338	0.0108768	0.0447789	0.411662	0.680702	779	0.936991
hsa_miR_152_3p	-0.028649	-0.0171987	0.057022	-0.50242	0.615531	707	0.936991
hsa_miR_154_5p	-0.022629	-0.00930701	0.0942876	-0.239999	0.810451	423	0.978579
hsa_miR_155_5p	0.120137	0.0649493	0.086144	1.39461	0.163942	396	0.760859
hsa_miR_15a_5p	-0.0542395	-0.0348997	0.0338143	-1.60404	0.109111	790	0.705324
hsa_miR_15b_3p	-0.0340972	-0.020266	0.0597939	-0.570244	0.568683	764	0.933255
hsa_miR_15b_5p	0.116674	0.0467962	0.054029	2.15947	0.031119	791	0.469378
hsa_miR_16_2_3p	-0.0390211	-0.0228711	0.0511573	-0.762768	0.44584	768	0.890957
hsa_miR_16_5p	-0.0274527	-0.0152633	0.0372387	-0.737209	0.461218	789	0.890957
hsa_miR_17_5p	-0.014103	-0.0067453	0.0867956	-0.162485	0.871002	433	0.978579
hsa_miR_181a_5p	-0.00354331	-0.0019615	0.0596394	-0.0594122	0.95264	733	0.978579
hsa_miR_185_5p	0.0172662	0.00720182	0.0464491	0.371722	0.710201	789	0.936991
hsa_miR_186_5p	0.065804	0.0224727	0.0711353	0.925054	0.355409	487	0.86931
hsa_miR_18a_5p	0.0169788	0.00993044	0.0594173	0.285755	0.775152	699	0.954439
hsa_miR_18b_5p	0.104817	0.0564312	0.0665355	1.57536	0.115639	694	0.706777
hsa_miR_191_5p	0.121563	0.0905375	0.0442177	2.74919	0.00611308	790	0.210295
hsa_miR_192_5p	-0.123115	-0.0542381	0.0635412	-1.93757	0.0530444	776	0.560198
hsa_miR_193b_3p	-0.0839566	-0.0476158	0.11885	-0.706406	0.480797	202	0.902735
hsa_miR_194_5p	-0.0879301	-0.0427909	0.0598532	-1.4691	0.142234	749	0.743716
hsa_miR_195_5p	0.00803738	0.00387437	0.122595	0.0655603	0.94778	266	0.978579
hsa_miR_197_3p	0.0399204	0.0214476	0.0603235	0.661772	0.508329	733	0.911729
hsa_miR_199a_3p	0.0597185	0.0260592	0.0608518	0.981377	0.326719	773	0.863049
hsa_miR_199a_5p	-0.00718271	-0.00298272	0.0857827	-0.0837315	0.933296	650	0.978579
hsa_miR_19a_3p	-0.0320926	-0.0181032	0.0401306	-0.799704	0.424127	789	0.872353
hsa_miR_19b_3p	-0.0434393	-0.0231598	0.0420496	-1.03305	0.301902	789	0.863049
hsa_miR_200a_3p	-0.0896858	-0.0483196	0.163684	-0.54792	0.584847	124	0.936991
hsa_miR_200c_3p	-0.171403	-0.109993	0.118277	-1.44917	0.149285	170	0.743716
hsa_miR_204_5p	-0.0533795	-0.034866	0.139152	-0.383606	0.702011	122	0.936991
hsa_miR_205_5p	-0.0560466	-0.0276646	0.0978643	-0.572697	0.567261	326	0.933255
hsa_miR_20a_5p	0.022519	0.0084169	0.0445202	0.505814	0.613131	785	0.936991
hsa_miR_20b_5p	0.205515	0.124446	0.125227	1.64113	0.10308	149	0.69102
hsa_miR_21_5p	-0.0530386	-0.0550151	0.0312982	-1.69462	0.0905512	785	0.667901
hsa_miR_210_3p	-0.149203	-0.0839989	0.072321	-2.06307	0.0395518	591	0.486124
hsa_miR_2110	0.0958466	0.0487311	0.098121	0.97682	0.329324	368	0.863049
hsa_miR_215_5p	-0.117677	-0.0496201	0.0673508	-1.74722	0.0810275	730	0.637651
hsa_miR_22_3p	-0.125143	-0.042564	0.0539966	-2.31761	0.020732	783	0.430923
hsa_miR_22_5p	-0.0544931	-0.0271107	0.0653895	-0.833362	0.404942	673	0.872353
hsa_miR_221_3p	0.0850257	0.0364815	0.0653718	1.30065	0.193766	788	0.774707
hsa_miR_222_3p	-0.0705041	-0.0536395	0.0418241	-1.68573	0.0922516	786	0.667901
hsa_miR_223_3p	0.119312	0.0533792	0.052408	2.2766	0.0230803	792	0.430923
hsa_miR_223_5p	0.0359436	0.0236164	0.0800183	0.449192	0.653583	349	0.936991
hsa_miR_23a_3p	-0.016675	-0.0123805	0.0227101	-0.734253	0.463017	786	0.890957
hsa_miR_23b_3p	0.0170348	0.0137318	0.0291414	0.584556	0.559016	788	0.933255
hsa_miR_24_3p	0.0148547	0.00938518	0.0405308	0.366503	0.714089	793	0.936991
hsa_miR_25_3p	-0.00518915	-0.0034092	0.0344345	-0.150696	0.880254	791	0.978579
hsa_miR_26a_5p	0.0696493	0.0288325	0.0545057	1.27784	0.201692	785	0.774707
hsa_miR_26b_5p	0.102157	0.0491947	0.0559616	1.82549	0.0683251	763	0.563732
hsa_miR_27a_3p	0.0308731	0.0123567	0.0635643	0.485699	0.627322	764	0.936991
hsa_miR_27b_3p	-0.0598696	-0.0388541	0.0468468	-1.27799	0.201638	787	0.774707
hsa_miR_28_3p	0.0727473	0.0404768	0.0709235	1.02571	0.305463	580	0.863049
hsa_miR_28_5p	0.143281	0.078288	0.0776197	1.84593	0.0655199	491	0.563732
hsa_miR_29a_3p	-0.120926	-0.0586827	0.0455734	-2.65342	0.00813295	780	0.210295
hsa_miR_29b_3p	-0.0528881	-0.0283723	0.0555622	-0.951874	0.341503	686	0.863049
hsa_miR_29c_3p	-0.162918	-0.111645	0.0436528	-3.73214	0.000203759	787	0.0368803
hsa_miR_301a_3p	0.0869006	0.0465571	0.0769681	1.12905	0.259402	530	0.857845
hsa_miR_30a_5p	-0.0585653	-0.029539	0.0730504	-0.801711	0.42301	670	0.872353
hsa_miR_30b_5p	-0.00467384	-0.00337583	0.0447436	-0.104458	0.916833	786	0.978579
hsa_miR_30c_5p	0.0107277	0.00785238	0.0448848	0.239006	0.811165	784	0.978579
hsa_miR_30d_5p	-0.0154007	-0.00352424	0.0451945	-0.340764	0.733378	748	0.944906
hsa_miR_30e_3p	0.0522299	0.0301331	0.101929	0.512417	0.608755	299	0.936991
hsa_miR_30e_5p	-0.0691547	-0.0433696	0.0456775	-1.51398	0.13044	785	0.743716
hsa_miR_32_5p	-0.0183447	-0.0105133	0.048381	-0.379171	0.704665	782	0.936991
hsa_miR_320a	-0.0659164	-0.0344446	0.0361362	-1.82411	0.0685199	789	0.563732
hsa_miR_320b	-0.0369574	-0.0196218	0.0384125	-0.962119	0.33629	788	0.863049
hsa_miR_324_3p	-0.0438773	-0.0238592	0.0688017	-0.637735	0.523867	675	0.911729
hsa_miR_324_5p	0.0679128	0.0373105	0.0713105	0.952353	0.341449	446	0.863049
hsa_miR_326	-0.0373716	-0.0168954	0.104012	-0.359301	0.719568	397	0.936991
hsa_miR_328_3p	-0.0121858	-0.0052824	0.0650339	-0.187376	0.851433	574	0.978579
hsa_miR_331_3p	-0.00235664	-0.000981126	0.0869582	-0.0271009	0.978395	348	0.983943
hsa_miR_335_5p	0.120288	0.0592535	0.0731858	1.64359	0.100782	616	0.69102
hsa_miR_338_3p	-0.0930663	-0.0557111	0.079967	-1.16381	0.245169	429	0.853377
hsa_miR_339_3p	0.0759064	0.0420479	0.0739327	1.0267	0.305094	481	0.863049
hsa_miR_339_5p	0.0420554	0.0156607	0.113764	0.369672	0.711872	332	0.936991
hsa_miR_33a_5p	0.0361889	0.0186964	0.0997804	0.362685	0.717054	371	0.936991
hsa_miR_342_3p	0.0473442	0.0264248	0.0500464	0.946007	0.344444	779	0.863049
hsa_miR_34a_5p	-0.0388961	-0.0220185	0.0855338	-0.454745	0.649542	408	0.936991
hsa_miR_363_3p	-0.0382687	-0.0207409	0.0469372	-0.815317	0.415148	770	0.872353
hsa_miR_365a_3p	-0.179059	-0.0931811	0.0884239	-2.025	0.0435037	430	0.492136
hsa_miR_374a_5p	-0.00989483	-0.00589657	0.0691338	-0.143126	0.886252	488	0.978579
hsa_miR_374b_5p	0.153113	0.0856819	0.0675745	2.26584	0.0238079	628	0.430923
hsa_miR_375	-0.0272413	-0.0125474	0.0860754	-0.316481	0.751748	608	0.944906
hsa_miR_376a_3p	0.0053286	0.00269425	0.0914883	0.0582435	0.953582	434	0.978579
hsa_miR_382_5p	0.0351955	0.0148393	0.0872592	0.403345	0.686875	490	0.936991
hsa_miR_409_3p	0.0204042	0.00841375	0.114893	0.177592	0.85913	429	0.978579
hsa_miR_421	-0.00271489	-0.00142607	0.0926795	-0.0292933	0.976646	403	0.983943
hsa_miR_423_3p	-0.050453	-0.0272623	0.0582098	-0.866745	0.386364	750	0.872353
hsa_miR_423_5p	-0.037091	-0.0184139	0.0451096	-0.822241	0.411192	789	0.872353
hsa_miR_424_5p	-0.0496884	-0.0272044	0.0587367	-0.845951	0.397843	783	0.872353
hsa_miR_425_3p	0.0887641	0.058195	0.0616006	1.44096	0.150149	578	0.743716
hsa_miR_425_5p	-0.0288476	-0.0238431	0.0329457	-0.875609	0.381515	785	0.872353
hsa_miR_451a	-0.0400966	-0.0177644	0.0286683	-1.39864	0.16232	790	0.760859
hsa_miR_484	0.0537204	0.0358129	0.0506134	1.06139	0.288848	781	0.863049
hsa_miR_485_3p	0.0610284	0.039929	0.0730576	0.835347	0.403978	451	0.872353
hsa_miR_486_5p	0.00536189	0.00366444	0.037734	0.142097	0.88704	791	0.978579
hsa_miR_495_3p	-0.106556	-0.0486911	0.0946218	-1.12612	0.260671	497	0.857845
hsa_miR_497_5p	-0.166516	-0.085023	0.0809947	-2.05589	0.0402865	539	0.486124
hsa_miR_501_3p	-0.0352406	-0.0182156	0.0831005	-0.424072	0.671726	442	0.936991
hsa_miR_502_3p	0.0229111	0.0122385	0.0721092	0.317728	0.750797	640	0.944906
hsa_miR_505_3p	-0.055927	-0.0289616	0.0758478	-0.737358	0.46119	619	0.890957
hsa_miR_532_3p	-0.0403791	-0.0216423	0.0714774	-0.564922	0.572328	644	0.933255
hsa_miR_532_5p	-0.0340078	-0.0180053	0.0686519	-0.495366	0.620536	573	0.936991
hsa_miR_543	-0.110876	-0.0586544	0.104076	-1.06534	0.287519	335	0.863049
hsa_miR_551b_3p	-0.0135841	-0.00826216	0.168414	-0.0806589	0.935888	103	0.978579
hsa_miR_574_3p	0.0707631	0.0395962	0.0673572	1.05056	0.293875	622	0.863049
hsa_miR_584_5p	-0.00502405	-0.00221261	0.0749403	-0.0670407	0.946579	467	0.978579
hsa_miR_590_5p	-0.00879974	-0.0051226	0.0616546	-0.142726	0.886545	753	0.978579
hsa_miR_629_5p	0.0047843	0.00246088	0.088585	0.054008	0.956953	455	0.978579
hsa_miR_652_3p	-0.0438994	-0.0248707	0.0604086	-0.726708	0.467629	770	0.890957
hsa_miR_660_5p	-0.126772	-0.0865013	0.0469108	-2.7024	0.00703722	775	0.210295
hsa_miR_766_3p	0.0376002	0.0186227	0.0901298	0.417179	0.676746	463	0.936991
hsa_miR_885_5p	-0.0411099	-0.0173538	0.0916592	-0.448508	0.653951	602	0.936991
hsa_miR_92a_3p	-0.0171991	-0.017091	0.0293892	-0.585218	0.558571	791	0.933255
hsa_miR_92b_3p	-0.100687	-0.0560725	0.156965	-0.64146	0.522437	134	0.911729
hsa_miR_93_3p	0.0343941	0.022628	0.0873865	0.393586	0.694176	303	0.936991
hsa_miR_93_5p	-0.0349941	-0.0197065	0.0399694	-0.875523	0.381561	788	0.872353
hsa_miR_99a_5p	-0.175781	-0.0970997	0.0627981	-2.79915	0.00525449	768	0.210295
hsa_miR_99b_5p	-0.0362185	-0.019709	0.069746	-0.519291	0.60373	681	0.936991
hsa_miR_100_5p	-0.0757291	-0.0332769	0.11688	-0.647922	0.517453	368	0.911729
hsa_miR_126_5p	-0.0720086	-0.0407957	0.0571075	-1.26093	0.208037	430	0.774707
hsa_miR_1260a	-0.105222	-0.0505958	0.0865437	-1.21582	0.224889	355	0.798137
hsa_miR_128_3p	-0.297678	-0.150626	0.0938512	-3.17181	0.00164507	372	0.148879
hsa_miR_136_3p	-0.313861	-0.127346	0.170305	-1.84293	0.0668265	211	0.563732
hsa_miR_193a_5p	-0.0684136	-0.0322121	0.144191	-0.474465	0.635661	221	0.936991
hsa_miR_320c	0.0165599	0.00848665	0.0931017	0.177869	0.858912	429	0.978579
hsa_miR_320d	-0.0434759	-0.0209509	0.0746797	-0.582164	0.560776	422	0.933255
hsa_miR_335_3p	-0.0733516	-0.0286711	0.224565	-0.326638	0.744455	145	0.944906
hsa_miR_361_5p	0.0222432	0.0119218	0.0751008	0.296178	0.767244	423	0.951172
hsa_miR_362_3p	-0.0378234	-0.0171712	0.137396	-0.275287	0.783322	263	0.957982
hsa_miR_376c_3p	-0.124849	-0.0466365	0.132861	-0.939699	0.348081	332	0.863049
hsa_miR_454_3p	-0.114644	-0.056508	0.139385	-0.822495	0.41179	209	0.872353
hsa_miR_483_5p	-0.231755	-0.0853263	0.153919	-1.50569	0.133196	313	0.743716
hsa_miR_7_1_3p	0.00366366	0.00152951	0.181764	0.0201561	0.983943	178	0.983943
hsa_miR_874_3p	-0.156326	-0.0794741	0.124277	-1.25788	0.209727	239	0.774707
hsa_miR_877_5p	0.111045	0.0467664	0.184167	0.602958	0.54735	180	0.933255

## Sheet: TableS2.Fol_miRNA
miRNA	Estimate	Standardized	Std. Error	t value	p-value	N	p_BH
hsa_let_7a_5p	-0.00092839	-0.000745521	0.0267601	-0.0346931	0.972333	790	0.987374
hsa_let_7b_3p	-0.061749	-0.0478695	0.052358	-1.17936	0.238715	621	0.789638
hsa_let_7b_5p	-0.0944881	-0.0908194	0.0348662	-2.71002	0.00687673	787	0.113154
hsa_let_7c_5p	0.0405497	0.0434558	0.0348815	1.1625	0.245452	674	0.789638
hsa_let_7d_3p	0.00310087	0.00295404	0.0250701	0.123688	0.901594	784	0.986902
hsa_let_7d_5p	-0.0222869	-0.0187447	0.0397019	-0.561355	0.574732	724	0.964208
hsa_let_7e_5p	0.0752375	0.0600327	0.0533866	1.4093	0.159321	555	0.670629
hsa_let_7f_5p	0.0466812	0.0337086	0.0350153	1.33317	0.182893	744	0.752355
hsa_let_7g_5p	0.0150026	0.0180316	0.0247116	0.607109	0.543956	787	0.964208
hsa_let_7i_5p	-0.0423703	-0.0464829	0.0284976	-1.4868	0.137475	787	0.592451
hsa_miR_1	-0.0202086	-0.0153359	0.0950666	-0.212573	0.831909	187	0.986902
hsa_miR_101_3p	-0.0604241	-0.0578298	0.0295905	-2.04201	0.0414871	791	0.326242
hsa_miR_103a_3p	-0.00374363	-0.00407345	0.0305324	-0.122612	0.902446	792	0.986902
hsa_miR_106a_5p	-0.066847	-0.051389	0.028555	-2.34099	0.0194849	789	0.271289
hsa_miR_106b_3p	-0.0455643	-0.0401438	0.0683313	-0.666814	0.505559	243	0.964208
hsa_miR_106b_5p	-0.0373672	-0.0304714	0.0293912	-1.27137	0.203977	788	0.789638
hsa_miR_107	0.00560026	0.00565209	0.0320139	0.174932	0.861179	782	0.986902
hsa_miR_10b_5p	0.00526359	0.00345084	0.053476	0.098429	0.921619	729	0.986902
hsa_miR_122_5p	-0.075273	-0.0406855	0.0603339	-1.24761	0.212552	787	0.789638
hsa_miR_125a_5p	0.0057947	0.0049067	0.0419977	0.137976	0.890297	735	0.986902
hsa_miR_125b_5p	0.00466439	0.00439845	0.0379892	0.122782	0.902312	772	0.986902
hsa_miR_126_3p	0.00358101	0.00533029	0.0221876	0.161396	0.871823	789	0.986902
hsa_miR_127_3p	-0.0495143	-0.043439	0.0841484	-0.588417	0.55699	193	0.964208
hsa_miR_128_5p	-0.0189973	-0.0203745	0.0534327	-0.355537	0.722418	338	0.986239
hsa_miR_130a_3p	0.0110498	0.00622094	0.0418746	0.263878	0.791945	783	0.986902
hsa_miR_130b_3p	0.00918895	0.00722641	0.0444052	0.206934	0.836132	614	0.986902
hsa_miR_132_3p	-0.012084	-0.0115259	0.0439792	-0.274766	0.783591	611	0.986902
hsa_miR_133a_3p	0.00665379	0.00574574	0.0700002	0.0950539	0.924337	306	0.986902
hsa_miR_133b	0.0160922	0.011391	0.0756261	0.212786	0.831645	300	0.986902
hsa_miR_136_5p	0.0799511	0.0604836	0.0683049	1.1705	0.242591	365	0.789638
hsa_miR_139_5p	-0.0317173	-0.0247423	0.0476904	-0.665067	0.506227	713	0.964208
hsa_miR_140_3p	-0.0975127	-0.0918281	0.0294065	-3.31602	0.000955422	791	0.0313222
hsa_miR_140_5p	-0.0716284	-0.0664116	0.0443125	-1.61644	0.106542	594	0.563613
hsa_miR_141_3p	0.102738	0.0893731	0.0871835	1.17841	0.240372	174	0.789638
hsa_miR_142_3p	-0.0127053	-0.00952802	0.0394563	-0.32201	0.747531	793	0.986902
hsa_miR_142_5p	0.0428196	0.0339148	0.0374508	1.14336	0.253245	786	0.789638
hsa_miR_143_3p	-0.0103583	-0.00729566	0.0490454	-0.211198	0.8328	647	0.986902
hsa_miR_144_3p	-0.0643197	-0.0541621	0.0309553	-2.07782	0.0380536	790	0.326242
hsa_miR_144_5p	-0.0317776	-0.0234764	0.0492275	-0.645525	0.518801	704	0.964208
hsa_miR_145_5p	-0.0225871	-0.0161623	0.0449847	-0.502107	0.615748	724	0.964208
hsa_miR_146a_5p	-0.0203468	-0.0121078	0.0323708	-0.628553	0.529827	788	0.964208
hsa_miR_146b_5p	-0.0295343	-0.029777	0.0605448	-0.48781	0.626114	262	0.964208
hsa_miR_148a_3p	-0.00575393	-0.00623011	0.0340003	-0.169231	0.865659	780	0.986902
hsa_miR_148b_3p	-0.0162662	-0.0139205	0.030887	-0.526635	0.598598	785	0.964208
hsa_miR_150_5p	0.0327138	0.0310724	0.0297976	1.09787	0.272602	790	0.801881
hsa_miR_151a_3p	-0.0154075	-0.0126159	0.0420674	-0.366257	0.714283	720	0.986239
hsa_miR_151a_5p	0.00894415	0.00805601	0.0304351	0.293876	0.768932	780	0.986902
hsa_miR_152_3p	-0.0154806	-0.0140871	0.0390455	-0.396476	0.691875	708	0.978355
hsa_miR_154_5p	0.00185727	0.00116761	0.0629142	0.0295207	0.976464	422	0.987374
hsa_miR_155_5p	0.00327896	0.00264374	0.0603841	0.0543017	0.956723	395	0.986902
hsa_miR_15a_5p	-0.0161274	-0.0158813	0.0229249	-0.703486	0.481963	791	0.964208
hsa_miR_15b_3p	-0.0822295	-0.0745765	0.0405088	-2.02992	0.0427165	765	0.326242
hsa_miR_15b_5p	-0.00182895	-0.00112237	0.0367429	-0.0497769	0.960313	792	0.986902
hsa_miR_16_2_3p	-0.00682417	-0.00614711	0.034442	-0.198135	0.842993	770	0.986902
hsa_miR_16_5p	-0.0836343	-0.0711311	0.0250635	-3.3369	0.000887452	790	0.0313222
hsa_miR_17_5p	0.118976	0.0918305	0.0559375	2.12695	0.0340079	432	0.326242
hsa_miR_181a_5p	0.0378225	0.0315652	0.0409377	0.923905	0.355845	734	0.894554
hsa_miR_185_5p	-0.102891	-0.0657154	0.0312512	-3.29239	0.00103831	790	0.0313222
hsa_miR_186_5p	-0.0477428	-0.0240675	0.0501437	-0.952121	0.341522	486	0.894554
hsa_miR_18a_5p	-0.0292268	-0.0258298	0.0408778	-0.71498	0.474864	700	0.964208
hsa_miR_18b_5p	-0.0967489	-0.0784737	0.0457455	-2.11494	0.0347975	695	0.326242
hsa_miR_191_5p	0.00601064	0.0068384	0.0302002	0.199026	0.842294	791	0.986902
hsa_miR_192_5p	-0.0184704	-0.0123572	0.043456	-0.425035	0.670931	777	0.969026
hsa_miR_193b_3p	0.00164636	0.00131407	0.0904354	0.0182048	0.985495	201	0.99097
hsa_miR_194_5p	-0.0353952	-0.0262419	0.0406579	-0.87056	0.384278	750	0.905587
hsa_miR_195_5p	0.0416876	0.0334567	0.0781338	0.533541	0.594127	266	0.964208
hsa_miR_197_3p	0.0171515	0.014186	0.0408316	0.420055	0.674571	734	0.969026
hsa_miR_199a_3p	0.0241467	0.016078	0.041228	0.585688	0.558259	774	0.964208
hsa_miR_199a_5p	0.0288177	0.018549	0.0575219	0.500987	0.616553	650	0.964208
hsa_miR_19a_3p	-0.0846124	-0.0728698	0.027141	-3.11752	0.00189102	790	0.0462804
hsa_miR_19b_3p	-0.0952095	-0.0780773	0.0281663	-3.38027	0.000760303	790	0.0313222
hsa_miR_200a_3p	0.00597264	0.00535352	0.10215	0.0584696	0.95348	124	0.986902
hsa_miR_200c_3p	0.0296948	0.0257486	0.0910581	0.326108	0.74478	169	0.986902
hsa_miR_204_5p	-0.0799974	-0.0593218	0.13466	-0.594071	0.553684	122	0.964208
hsa_miR_205_5p	-0.00853257	-0.00641289	0.0672171	-0.12694	0.899069	328	0.986902
hsa_miR_20a_5p	-0.0931532	-0.053144	0.0301072	-3.09405	0.00204554	786	0.0462804
hsa_miR_20b_5p	-0.0728712	-0.0591168	0.0997693	-0.730397	0.466413	148	0.964208
hsa_miR_21_5p	0.0100711	0.0160939	0.0211234	0.476774	0.633658	786	0.964208
hsa_miR_210_3p	-0.0521538	-0.0440402	0.0500708	-1.0416	0.29803	593	0.828067
hsa_miR_2110	0.060324	0.0463718	0.0673386	0.89583	0.37095	368	0.905587
hsa_miR_215_5p	-0.00402813	-0.0025829	0.0458604	-0.0878346	0.930033	731	0.986902
hsa_miR_22_3p	-0.0438325	-0.0227898	0.0367557	-1.19254	0.233418	784	0.789638
hsa_miR_22_5p	0.0517468	0.0399948	0.0435695	1.18768	0.235384	674	0.789638
hsa_miR_221_3p	-0.0283121	-0.0185591	0.0444724	-0.636621	0.524559	789	0.964208
hsa_miR_222_3p	-0.0325836	-0.0377317	0.0285624	-1.14079	0.254312	787	0.789638
hsa_miR_223_3p	0.0330166	0.0225711	0.0356439	0.926288	0.354583	793	0.894554
hsa_miR_223_5p	-0.0324619	-0.0314622	0.057696	-0.562636	0.574057	350	0.964208
hsa_miR_23a_3p	0.00205923	0.00234687	0.0153418	0.134223	0.893261	787	0.986902
hsa_miR_23b_3p	0.0135533	0.0166628	0.0198373	0.683225	0.494669	789	0.964208
hsa_miR_24_3p	-0.0564435	-0.0545301	0.0274142	-2.05891	0.0398337	794	0.326242
hsa_miR_25_3p	-0.0830963	-0.0833635	0.0231997	-3.58178	0.00036244	792	0.0313222
hsa_miR_26a_5p	0.0306096	0.0193867	0.0369515	0.828374	0.407715	786	0.924982
hsa_miR_26b_5p	0.0313646	0.0232878	0.0378345	0.828994	0.407371	764	0.924982
hsa_miR_27a_3p	0.0104964	0.00646676	0.0427681	0.245426	0.806194	766	0.986902
hsa_miR_27b_3p	-0.0570064	-0.0569888	0.0315839	-1.80492	0.0714748	788	0.423819
hsa_miR_28_3p	0.0531143	0.0459397	0.0466704	1.13807	0.255571	580	0.789638
hsa_miR_28_5p	0.0983365	0.0812645	0.0533856	1.842	0.0660952	490	0.412525
hsa_miR_29a_3p	0.00310816	0.0023276	0.0307513	0.101074	0.919518	781	0.986902
hsa_miR_29b_3p	-0.0310516	-0.0252616	0.0375716	-0.826466	0.408832	688	0.924982
hsa_miR_29c_3p	-0.00242566	-0.00254268	0.0299423	-0.0810111	0.935454	788	0.986902
hsa_miR_301a_3p	-0.0278791	-0.0222291	0.0535627	-0.520494	0.602942	529	0.964208
hsa_miR_30a_5p	-0.13001	-0.101303	0.0488883	-2.65933	0.00801998	672	0.120968
hsa_miR_30b_5p	0.0317156	0.0350936	0.0303204	1.04601	0.295882	787	0.828067
hsa_miR_30c_5p	0.0293305	0.0327728	0.0304745	0.962461	0.336119	785	0.894554
hsa_miR_30d_5p	-0.0241772	-0.00840037	0.0308516	-0.783662	0.433491	748	0.948465
hsa_miR_30e_3p	0.0311719	0.0280246	0.068545	0.454765	0.649626	297	0.964208
hsa_miR_30e_5p	-0.0689181	-0.0663706	0.0307771	-2.23927	0.0254221	786	0.30676
hsa_miR_32_5p	-0.0293719	-0.0259172	0.0325936	-0.901156	0.367787	783	0.905587
hsa_miR_320a	-0.048711	-0.0389278	0.0244753	-1.99021	0.0469173	790	0.339681
hsa_miR_320b	-0.0583493	-0.0474251	0.0259763	-2.24626	0.0249681	789	0.30676
hsa_miR_324_3p	-0.0756367	-0.0622202	0.0474176	-1.59512	0.111163	675	0.563613
hsa_miR_324_5p	-0.0891504	-0.0738297	0.0495331	-1.79981	0.0725877	445	0.423819
hsa_miR_326	-0.012232	-0.00856391	0.0697299	-0.175419	0.860842	397	0.986902
hsa_miR_328_3p	-0.0433824	-0.0288004	0.043855	-0.989225	0.322979	574	0.872527
hsa_miR_331_3p	0.0286628	0.0189865	0.0570022	0.502836	0.615411	347	0.964208
hsa_miR_335_5p	-0.0269956	-0.0191545	0.0524911	-0.51429	0.607238	615	0.964208
hsa_miR_338_3p	-0.0054888	-0.0048332	0.0558987	-0.0981919	0.921827	429	0.986902
hsa_miR_339_3p	-0.0220276	-0.0194484	0.0481756	-0.457236	0.647714	481	0.964208
hsa_miR_339_5p	-0.0165143	-0.0102063	0.071459	-0.231101	0.817384	333	0.986902
hsa_miR_33a_5p	0.0753641	0.0592815	0.0680281	1.10784	0.26868	369	0.801881
hsa_miR_342_3p	0.014564	0.0123021	0.0342183	0.425622	0.670503	780	0.969026
hsa_miR_34a_5p	-0.0357725	-0.0308228	0.0572224	-0.625148	0.532234	409	0.964208
hsa_miR_363_3p	-0.025781	-0.0214372	0.0316053	-0.815715	0.414919	771	0.927165
hsa_miR_365a_3p	-0.102302	-0.0833016	0.0591543	-1.72942	0.0844744	430	0.463329
hsa_miR_374a_5p	0.0245801	0.0212861	0.0500831	0.490786	0.623804	489	0.964208
hsa_miR_374b_5p	0.0996114	0.0824503	0.0474812	2.09791	0.0363212	627	0.326242
hsa_miR_375	-0.00766483	-0.00545261	0.0578978	-0.132386	0.894724	608	0.986902
hsa_miR_376a_3p	0.0982357	0.0747261	0.061885	1.58739	0.113177	433	0.563613
hsa_miR_382_5p	-0.0587094	-0.0350969	0.0632613	-0.928047	0.353852	491	0.894554
hsa_miR_409_3p	0.0455539	0.0291464	0.0776165	0.58691	0.557583	428	0.964208
hsa_miR_421	0.0664424	0.0561586	0.0607392	1.0939	0.274677	402	0.801881
hsa_miR_423_3p	-0.0200116	-0.016614	0.0394153	-0.507712	0.611807	750	0.964208
hsa_miR_423_5p	-0.0484099	-0.0366627	0.0306984	-1.57695	0.115214	790	0.563613
hsa_miR_424_5p	0.0291064	0.0245438	0.0395089	0.736706	0.461525	784	0.964208
hsa_miR_425_3p	0.0367721	0.0366476	0.0423183	0.86894	0.38525	577	0.905587
hsa_miR_425_5p	0.00663128	0.00834368	0.0224362	0.295561	0.767645	786	0.986902
hsa_miR_451a	-0.00128017	-0.0008666	0.0194203	-0.0659193	0.947459	791	0.986902
hsa_miR_484	-0.0635722	-0.0651368	0.0341932	-1.8592	0.0633799	782	0.412525
hsa_miR_485_3p	-0.00369931	-0.00344939	0.0527963	-0.0700677	0.944172	450	0.986902
hsa_miR_486_5p	-0.074872	-0.0777864	0.0255552	-2.92982	0.0034907	792	0.0631817
hsa_miR_495_3p	-0.0416238	-0.0284991	0.0647903	-0.642438	0.520893	497	0.964208
hsa_miR_497_5p	-0.061381	-0.0482056	0.0541376	-1.1338	0.257396	540	0.789638
hsa_miR_501_3p	-0.0772414	-0.05885	0.0587846	-1.31397	0.189558	442	0.762442
hsa_miR_502_3p	-0.0213628	-0.0173988	0.0490283	-0.435723	0.663187	641	0.969026
hsa_miR_505_3p	-0.0894291	-0.0732188	0.0503401	-1.7765	0.0761515	620	0.430732
hsa_miR_532_3p	-0.0731734	-0.0610099	0.0472813	-1.54762	0.122216	643	0.567209
hsa_miR_532_5p	0.0128084	0.0101171	0.0475308	0.269477	0.787662	574	0.986902
hsa_miR_543	0.0659133	0.0497071	0.0742598	0.887604	0.375418	334	0.905587
hsa_miR_551b_3p	0.207624	0.219041	0.105303	1.97169	0.0516822	102	0.359788
hsa_miR_574_3p	0.0147204	0.0120604	0.0475097	0.30984	0.756788	622	0.986902
hsa_miR_584_5p	-0.025781	-0.0176478	0.0503082	-0.512462	0.608578	466	0.964208
hsa_miR_590_5p	-0.093297	-0.0823183	0.0422913	-2.20606	0.0276866	753	0.313204
hsa_miR_629_5p	-0.00272257	-0.00208878	0.0621745	-0.0437893	0.965092	455	0.986902
hsa_miR_652_3p	-0.0291528	-0.0253231	0.0408847	-0.713048	0.476036	771	0.964208
hsa_miR_660_5p	-0.0503098	-0.0521663	0.0322175	-1.56157	0.118805	776	0.565887
hsa_miR_766_3p	0.0479249	0.0363108	0.0613258	0.781481	0.434932	462	0.948465
hsa_miR_885_5p	-0.000475927	-0.000310536	0.0612966	-0.00776433	0.993808	602	0.993808
hsa_miR_92a_3p	-0.0594808	-0.0902157	0.0198271	-2.99997	0.00278611	792	0.0560317
hsa_miR_92b_3p	-0.00801245	-0.00631477	0.109499	-0.0731735	0.94179	133	0.986902
hsa_miR_93_3p	0.0142097	0.0134307	0.0629564	0.225708	0.821587	304	0.986902
hsa_miR_93_5p	-0.0960743	-0.0827992	0.0268843	-3.57362	0.000373829	789	0.0313222
hsa_miR_99a_5p	-0.0628252	-0.0538082	0.0421479	-1.49059	0.136486	769	0.592451
hsa_miR_99b_5p	0.0497821	0.04143	0.047174	1.05529	0.291675	682	0.828067
hsa_miR_100_5p	-0.149666	-0.108355	0.0737845	-2.02843	0.0432586	369	0.326242
hsa_miR_126_5p	0.0130313	0.0122039	0.0363945	0.358057	0.72048	432	0.986239
hsa_miR_1260a	-0.0258063	-0.0200337	0.0558976	-0.46167	0.644609	357	0.964208
hsa_miR_128_3p	-0.0163773	-0.0137039	0.0598322	-0.27372	0.784457	373	0.986902
hsa_miR_136_3p	0.0415338	0.0247102	0.117764	0.352686	0.724695	212	0.986239
hsa_miR_193a_5p	-0.106321	-0.0825774	0.088745	-1.19805	0.232242	222	0.789638
hsa_miR_320c	-0.0267452	-0.0227958	0.0588821	-0.454216	0.649908	431	0.964208
hsa_miR_320d	-0.0529187	-0.0433548	0.0460223	-1.14985	0.250873	424	0.789638
hsa_miR_335_3p	0.171113	0.129203	0.112979	1.51455	0.13226	145	0.592451
hsa_miR_361_5p	0.00734105	0.00649387	0.0477103	0.153867	0.87779	425	0.986902
hsa_miR_362_3p	-0.0852387	-0.0666094	0.0824051	-1.03439	0.301947	264	0.828067
hsa_miR_376c_3p	-0.0449771	-0.0264532	0.0888293	-0.506332	0.612971	333	0.964208
hsa_miR_454_3p	0.157654	0.13071	0.0853031	1.84816	0.0660706	210	0.412525
hsa_miR_483_5p	-0.06239	-0.0355592	0.10419	-0.598812	0.549746	315	0.964208
hsa_miR_7_1_3p	0.0338677	0.0218604	0.126747	0.267207	0.789642	178	0.986902
hsa_miR_874_3p	-0.0392703	-0.0305255	0.0844981	-0.464748	0.642558	239	0.964208
hsa_miR_877_5p	0.0414266	0.0283701	0.115993	0.357148	0.721429	180	0.986239

## Sheet: TableS3.B12_females_miRNA
miRNA	Estimate	Standardized	Std. Error	t value	p-value	N	p_BH
hsa_let_7a_5p	0.0223374	0.0109437	0.0537024	0.415949	0.677671	411	0.949784
hsa_let_7b_3p	0.0931257	0.0505997	0.102239	0.910858	0.363109	309	0.899878
hsa_let_7b_5p	0.0131076	0.00926792	0.0655658	0.199915	0.84165	408	0.96592
hsa_let_7c_5p	0.082414	0.0626218	0.0668624	1.23259	0.218606	342	0.826952
hsa_let_7d_3p	-0.066853	-0.0404451	0.0524085	-1.27561	0.202836	410	0.826952
hsa_let_7d_5p	0.00408615	0.00231636	0.0775343	0.0527012	0.957999	369	0.980045
hsa_let_7e_5p	0.118608	0.063998	0.106753	1.11105	0.267509	289	0.855283
hsa_let_7f_5p	0.0572964	0.0277986	0.0686414	0.83472	0.404418	379	0.934198
hsa_let_7g_5p	-0.0162858	-0.0123792	0.049851	-0.326688	0.744076	408	0.949784
hsa_let_7i_5p	-0.0398778	-0.0317644	0.0523522	-0.761721	0.446678	410	0.934198
hsa_miR_1	0.0441632	0.0208621	0.192717	0.229161	0.819242	106	0.952996
hsa_miR_101_3p	-0.0507504	-0.0310932	0.060003	-0.845797	0.398173	411	0.934198
hsa_miR_103a_3p	0.013113	0.00933378	0.0637944	0.20555	0.837247	413	0.96592
hsa_miR_106a_5p	-0.021448	-0.0118305	0.0559969	-0.383022	0.701907	413	0.949784
hsa_miR_106b_3p	-0.0539221	-0.0346383	0.120325	-0.448139	0.654842	135	0.949784
hsa_miR_106b_5p	-0.0257862	-0.0144845	0.0560847	-0.459773	0.645932	408	0.949784
hsa_miR_107	0.00373809	0.00234636	0.0666372	0.0560961	0.955294	407	0.980045
hsa_miR_10b_5p	-0.0784212	-0.0341867	0.107993	-0.72617	0.468209	370	0.936234
hsa_miR_122_5p	-0.181692	-0.0685209	0.121279	-1.49813	0.134891	410	0.826952
hsa_miR_125a_5p	0.0255881	0.0151908	0.0809304	0.316173	0.752048	385	0.949784
hsa_miR_125b_5p	-0.208236	-0.135351	0.0743915	-2.7992	0.00537748	402	0.304246
hsa_miR_126_3p	-0.0441783	-0.0407767	0.0476227	-0.927674	0.354136	412	0.899878
hsa_miR_127_3p	-0.272533	-0.148682	0.167257	-1.62942	0.106369	112	0.826952
hsa_miR_128_5p	0.0873609	0.0675444	0.107312	0.81408	0.41684	167	0.934198
hsa_miR_130a_3p	-0.0351881	-0.0123835	0.0841254	-0.418282	0.675969	406	0.949784
hsa_miR_130b_3p	-0.0235717	-0.0122274	0.0926187	-0.254503	0.79929	299	0.949784
hsa_miR_132_3p	-0.10641	-0.0684848	0.0881444	-1.20723	0.228271	320	0.826952
hsa_miR_133a_3p	0.0397523	0.0237262	0.138991	0.286007	0.775315	146	0.949784
hsa_miR_133b	0.176669	0.0789852	0.168705	1.04721	0.296758	156	0.855283
hsa_miR_136_5p	-0.0555074	-0.0293505	0.132936	-0.417551	0.676762	196	0.949784
hsa_miR_139_5p	-0.040779	-0.0221458	0.0955703	-0.426691	0.669867	362	0.949784
hsa_miR_140_3p	-0.0368135	-0.0239892	0.0593378	-0.620406	0.535345	411	0.949784
hsa_miR_140_5p	-0.0369186	-0.0246131	0.0829683	-0.444972	0.656665	308	0.949784
hsa_miR_142_3p	-0.0195603	-0.0104474	0.0783836	-0.249546	0.803066	414	0.949784
hsa_miR_142_5p	0.0778673	0.0450165	0.0729728	1.06707	0.286589	408	0.855283
hsa_miR_143_3p	0.0437469	0.0201681	0.0992827	0.44063	0.659764	349	0.949784
hsa_miR_144_3p	-0.0600759	-0.0338763	0.0629814	-0.953867	0.340727	412	0.893438
hsa_miR_144_5p	-0.170824	-0.0842225	0.0998203	-1.71131	0.0879357	352	0.826952
hsa_miR_145_5p	-0.0461536	-0.0241574	0.0846739	-0.545075	0.586025	388	0.949784
hsa_miR_146a_5p	-0.0926639	-0.0346436	0.0650377	-1.42477	0.155009	409	0.826952
hsa_miR_146b_5p	0.0400162	0.0306699	0.104997	0.381117	0.703724	145	0.949784
hsa_miR_148a_3p	-0.0557783	-0.0401611	0.0705217	-0.790938	0.429456	406	0.934198
hsa_miR_148b_3p	-0.030865	-0.0165203	0.0642847	-0.48013	0.6314	408	0.949784
hsa_miR_150_5p	0.0356961	0.0211255	0.0596267	0.59866	0.549738	412	0.949784
hsa_miR_151a_3p	0.0074137	0.00415302	0.0863622	0.0858443	0.931637	378	0.980045
hsa_miR_151a_5p	-0.00554489	-0.00329027	0.0621695	-0.08919	0.928976	404	0.980045
hsa_miR_152_3p	-0.0865536	-0.0525952	0.0812805	-1.06488	0.287656	367	0.855283
hsa_miR_154_5p	0.0104629	0.00432379	0.12893	0.0811515	0.935398	223	0.980045
hsa_miR_155_5p	0.151067	0.0894916	0.110296	1.36965	0.172324	213	0.826952
hsa_miR_15a_5p	-0.0660072	-0.0423111	0.0467224	-1.41275	0.158506	412	0.826952
hsa_miR_15b_3p	-0.0794826	-0.0527285	0.0758558	-1.04781	0.295383	397	0.855283
hsa_miR_15b_5p	0.0895324	0.0365763	0.0755615	1.18489	0.236763	412	0.826952
hsa_miR_16_2_3p	-0.0986051	-0.0645848	0.068942	-1.43026	0.153453	397	0.826952
hsa_miR_16_5p	-0.0495397	-0.0288214	0.0492428	-1.00603	0.315011	411	0.883064
hsa_miR_17_5p	0.0862954	0.0435503	0.112147	0.769483	0.442447	228	0.934198
hsa_miR_181a_5p	-0.0603036	-0.0350154	0.0807207	-0.747064	0.455499	382	0.936234
hsa_miR_185_5p	0.018032	0.00741287	0.0614786	0.293305	0.769441	412	0.949784
hsa_miR_186_5p	0.0177155	0.00658577	0.0928223	0.190854	0.848806	245	0.966406
hsa_miR_18a_5p	0.00133644	0.000822977	0.0796579	0.0167773	0.986624	362	0.992428
hsa_miR_18b_5p	0.125973	0.0694166	0.092225	1.36593	0.172827	367	0.826952
hsa_miR_191_5p	0.131193	0.0987294	0.0617773	2.12364	0.0343148	411	0.675138
hsa_miR_192_5p	-0.110705	-0.0519378	0.0856773	-1.29212	0.197083	401	0.826952
hsa_miR_194_5p	-0.13168	-0.0659016	0.0825022	-1.59608	0.111319	384	0.826952
hsa_miR_195_5p	0.0479629	0.0249668	0.174478	0.274894	0.783887	128	0.949784
hsa_miR_197_3p	-0.005982	-0.00330164	0.0805952	-0.0742228	0.940873	386	0.980045
hsa_miR_199a_3p	-0.0318066	-0.0146258	0.0806953	-0.394157	0.693682	399	0.949784
hsa_miR_199a_5p	-0.116036	-0.0468693	0.122655	-0.946035	0.344836	336	0.893438
hsa_miR_19a_3p	-0.00898411	-0.00506303	0.0551539	-0.162892	0.870686	411	0.966406
hsa_miR_19b_3p	-0.0350734	-0.0198139	0.0569748	-0.615595	0.538512	412	0.949784
hsa_miR_205_5p	0.0929916	0.046306	0.131666	0.706267	0.480972	185	0.936234
hsa_miR_20a_5p	0.0137261	0.00555433	0.058429	0.23492	0.814393	408	0.952996
hsa_miR_21_5p	-0.0712888	-0.0749612	0.0422022	-1.68922	0.0919583	411	0.826952
hsa_miR_210_3p	-0.124446	-0.0745609	0.0972493	-1.27966	0.201666	308	0.826952
hsa_miR_2110	0.0565079	0.0314776	0.13443	0.420351	0.674793	172	0.949784
hsa_miR_215_5p	-0.103573	-0.0461762	0.091327	-1.13409	0.2575	377	0.855283
hsa_miR_22_3p	-0.138094	-0.043964	0.0720202	-1.91744	0.055903	407	0.796618
hsa_miR_22_5p	-0.13246	-0.06645	0.0866557	-1.52857	0.127311	348	0.826952
hsa_miR_221_3p	0.0542834	0.0246565	0.0903813	0.600604	0.548445	410	0.949784
hsa_miR_222_3p	-0.123329	-0.0940542	0.0560924	-2.19868	0.028474	411	0.675138
hsa_miR_223_3p	0.115271	0.0512037	0.0722115	1.5963	0.111208	414	0.826952
hsa_miR_223_5p	-0.0347782	-0.0229342	0.107187	-0.324463	0.745958	195	0.949784
hsa_miR_23a_3p	-0.0318158	-0.0226209	0.0306636	-1.03758	0.300099	409	0.855283
hsa_miR_23b_3p	0.00495881	0.00388978	0.0409469	0.121103	0.90367	414	0.971871
hsa_miR_24_3p	0.00746227	0.00497211	0.0569551	0.13102	0.895825	414	0.971871
hsa_miR_25_3p	-0.0353549	-0.0254802	0.0465481	-0.759535	0.447978	414	0.934198
hsa_miR_26a_5p	0.0748909	0.0306508	0.0774093	0.967467	0.333898	410	0.893438
hsa_miR_26b_5p	0.0917859	0.0471936	0.076501	1.1998	0.230957	396	0.826952
hsa_miR_27a_3p	0.0344421	0.0140231	0.0834078	0.412936	0.67988	402	0.949784
hsa_miR_27b_3p	-0.0527897	-0.0357582	0.065043	-0.811612	0.417495	414	0.934198
hsa_miR_28_3p	0.123276	0.0734186	0.0920031	1.33991	0.18132	303	0.826952
hsa_miR_28_5p	0.312663	0.180972	0.103608	3.01776	0.00282093	252	0.255425
hsa_miR_29a_3p	-0.100782	-0.0447761	0.0626474	-1.60872	0.10848	405	0.826952
hsa_miR_29b_3p	0.0265307	0.014886	0.074731	0.355016	0.722802	346	0.949784
hsa_miR_29c_3p	-0.161332	-0.108993	0.0596348	-2.70533	0.00711686	410	0.304246
hsa_miR_301a_3p	0.195253	0.119904	0.0929905	2.09971	0.0367185	272	0.675138
hsa_miR_30a_5p	-0.0547155	-0.0272411	0.101734	-0.537829	0.591034	365	0.949784
hsa_miR_30b_5p	-0.0163309	-0.0114188	0.0644331	-0.253455	0.800047	410	0.949784
hsa_miR_30c_5p	0.0213733	0.0157155	0.062052	0.344442	0.730696	410	0.949784
hsa_miR_30d_5p	-0.112999	-0.0260585	0.0625601	-1.80624	0.0716777	389	0.826952
hsa_miR_30e_3p	0.0993467	0.0601675	0.140849	0.70534	0.481805	148	0.936234
hsa_miR_30e_5p	-0.0737073	-0.0481677	0.0589907	-1.24947	0.212226	410	0.826952
hsa_miR_32_5p	0.00970489	0.00589244	0.0651351	0.148996	0.881633	404	0.966406
hsa_miR_320a	-0.0985529	-0.053015	0.0486441	-2.026	0.0434299	411	0.675138
hsa_miR_320b	-0.0759808	-0.0428419	0.0515572	-1.47372	0.141352	408	0.826952
hsa_miR_324_3p	0.0165632	0.00933773	0.091166	0.181681	0.85594	354	0.966406
hsa_miR_324_5p	0.223812	0.1214	0.0984563	2.27321	0.0239746	233	0.675138
hsa_miR_326	0.160532	0.0750922	0.145591	1.10263	0.271607	199	0.855283
hsa_miR_328_3p	-0.0420489	-0.018745	0.0903338	-0.465484	0.641932	304	0.949784
hsa_miR_331_3p	0.00528735	0.00243944	0.113367	0.0466391	0.962851	197	0.980045
hsa_miR_335_5p	0.0992318	0.0526716	0.102582	0.967339	0.334181	302	0.893438
hsa_miR_338_3p	-0.0341243	-0.0221686	0.101803	-0.335198	0.737811	222	0.949784
hsa_miR_339_3p	0.167218	0.0979494	0.0947006	1.76575	0.0787091	252	0.826952
hsa_miR_339_5p	0.0367903	0.0147848	0.135211	0.272096	0.785853	196	0.949784
hsa_miR_33a_5p	-0.000190091	-0.000103845	0.132359	-0.00143618	0.998856	196	0.998856
hsa_miR_342_3p	0.0695756	0.041332	0.0668863	1.04021	0.298882	406	0.855283
hsa_miR_34a_5p	0.0308706	0.017788	0.119502	0.258327	0.796416	215	0.949784
hsa_miR_363_3p	-0.031111	-0.018278	0.0611451	-0.508807	0.611176	401	0.949784
hsa_miR_365a_3p	-0.111127	-0.0642467	0.117237	-0.947886	0.34432	214	0.893438
hsa_miR_374a_5p	0.0845952	0.051303	0.0926529	0.913033	0.362169	245	0.899878
hsa_miR_374b_5p	0.169822	0.0965984	0.0929419	1.82718	0.068653	316	0.826952
hsa_miR_375	-0.0341425	-0.0163013	0.115329	-0.296045	0.767396	319	0.949784
hsa_miR_376a_3p	-0.0978851	-0.0547206	0.112572	-0.869534	0.385512	230	0.934198
hsa_miR_382_5p	0.152861	0.0683252	0.119482	1.27936	0.202047	244	0.826952
hsa_miR_409_3p	-0.0729123	-0.0330467	0.148992	-0.489371	0.625115	212	0.949784
hsa_miR_421	0.0679502	0.0379047	0.12687	0.535589	0.59285	208	0.949784
hsa_miR_423_3p	-0.014306	-0.00797618	0.0830089	-0.172343	0.86326	390	0.966406
hsa_miR_423_5p	-0.0722904	-0.0354985	0.0598209	-1.20845	0.227591	411	0.826952
hsa_miR_424_5p	-0.0589873	-0.0327507	0.0799896	-0.737437	0.461292	409	0.936234
hsa_miR_425_3p	0.106379	0.0720502	0.0839678	1.2669	0.206239	293	0.826952
hsa_miR_425_5p	-0.0521129	-0.0484828	0.0444549	-1.17227	0.241799	406	0.826952
hsa_miR_451a	-0.0233904	-0.0110684	0.0424585	-0.550901	0.582011	410	0.949784
hsa_miR_484	0.0840932	0.0568775	0.0709715	1.18489	0.236775	407	0.826952
hsa_miR_485_3p	0.0736334	0.052166	0.0943416	0.780498	0.435964	225	0.934198
hsa_miR_486_5p	0.031124	0.0218858	0.054193	0.574317	0.566074	414	0.949784
hsa_miR_495_3p	-0.0851729	-0.0425987	0.12052	-0.706709	0.480427	254	0.936234
hsa_miR_497_5p	-0.144633	-0.0764529	0.108417	-1.33404	0.183311	283	0.826952
hsa_miR_501_3p	-0.012195	-0.00686806	0.111403	-0.109467	0.912934	226	0.975699
hsa_miR_502_3p	0.0151698	0.00864141	0.0974118	0.155728	0.876346	331	0.966406
hsa_miR_505_3p	-0.0267146	-0.0153346	0.0961763	-0.277767	0.781372	330	0.949784
hsa_miR_532_3p	-0.0459615	-0.0254063	0.0981003	-0.468515	0.639746	322	0.949784
hsa_miR_532_5p	-0.122419	-0.0743473	0.083658	-1.46333	0.144464	301	0.826952
hsa_miR_543	-0.114105	-0.0648705	0.134778	-0.846611	0.398484	171	0.934198
hsa_miR_574_3p	0.111392	0.065777	0.0899682	1.23812	0.216629	315	0.826952
hsa_miR_584_5p	0.00675853	0.0030641	0.102353	0.0660318	0.947408	251	0.980045
hsa_miR_590_5p	-0.0207497	-0.0123781	0.0841525	-0.246572	0.805372	393	0.949784
hsa_miR_629_5p	0.0994238	0.0513124	0.126113	0.788368	0.43137	222	0.934198
hsa_miR_652_3p	-0.0449554	-0.0266177	0.0822609	-0.546498	0.585038	400	0.949784
hsa_miR_660_5p	-0.186292	-0.133693	0.0623506	-2.98782	0.00298743	402	0.255425
hsa_miR_766_3p	-0.0972077	-0.0476967	0.125387	-0.775264	0.438973	244	0.934198
hsa_miR_885_5p	-0.0529122	-0.0227493	0.132525	-0.39926	0.689999	298	0.949784
hsa_miR_92a_3p	-0.0230403	-0.0231755	0.0407595	-0.565274	0.572203	413	0.949784
hsa_miR_93_3p	0.0691803	0.0437837	0.128676	0.53763	0.59164	160	0.949784
hsa_miR_93_5p	-0.0223576	-0.0133894	0.0539498	-0.414414	0.678793	411	0.949784
hsa_miR_99a_5p	-0.184143	-0.101326	0.0897425	-2.0519	0.0408446	403	0.675138
hsa_miR_99b_5p	-0.129673	-0.0755573	0.0909843	-1.42522	0.155004	354	0.826952
hsa_miR_100_5p	-0.0738663	-0.0324169	0.163849	-0.450819	0.652643	198	0.949784
hsa_miR_126_5p	0.0116062	0.00632907	0.0765074	0.1517	0.87956	234	0.966406
hsa_miR_1260a	-0.00328098	-0.0014906	0.113352	-0.028945	0.976941	189	0.988502
hsa_miR_128_3p	-0.267219	-0.139727	0.117637	-2.27155	0.0242345	201	0.675138
hsa_miR_136_3p	-0.414679	-0.169315	0.240302	-1.72566	0.0875606	109	0.826952
hsa_miR_193a_5p	0.100058	0.0475488	0.204287	0.489789	0.625345	111	0.949784
hsa_miR_320c	0.0354051	0.0184223	0.124197	0.285073	0.775853	234	0.949784
hsa_miR_320d	-0.130611	-0.0614715	0.100638	-1.29783	0.195725	228	0.826952
hsa_miR_361_5p	0.0244367	0.0147089	0.0941574	0.25953	0.795469	231	0.949784
hsa_miR_362_3p	0.021628	0.0102192	0.177095	0.122126	0.902975	150	0.971871
hsa_miR_376c_3p	-0.108403	-0.0429609	0.17454	-0.621079	0.535437	170	0.949784
hsa_miR_454_3p	-0.0726457	-0.0372706	0.187763	-0.3869	0.699636	113	0.949784
hsa_miR_483_5p	-0.141155	-0.0533005	0.218877	-0.644904	0.520008	156	0.949784
hsa_miR_874_3p	-0.157256	-0.0890351	0.144345	-1.08945	0.278159	130	0.855283
hsa_miR_877_5p	0.127947	0.0578421	0.227675	0.561974	0.575531	101	0.949784

## Sheet: TableS4.B12_males_miRNA
miRNA	Estimate	Standardized	Std. Error	t value	p-value	N	p_BH
hsa_let_7a_5p	0.079745	0.0467761	0.06042	1.31984	0.187712	378	0.993133
hsa_let_7b_3p	-0.289974	-0.140268	0.115655	-2.50723	0.0126946	313	0.993133
hsa_let_7b_5p	0.0660477	0.0373787	0.082697	0.79867	0.424999	378	0.993133
hsa_let_7c_5p	0.150921	0.103073	0.0798981	1.88891	0.0598103	331	0.993133
hsa_let_7d_3p	0.00100244	0.000656233	0.0529713	0.0189241	0.984912	373	0.998973
hsa_let_7d_5p	-0.0433426	-0.0235612	0.0918806	-0.471727	0.637422	354	0.993133
hsa_let_7e_5p	0.00554618	0.00299142	0.117957	0.0470187	0.962535	266	0.998973
hsa_let_7f_5p	0.0695179	0.032797	0.0779155	0.892222	0.372884	364	0.993133
hsa_let_7g_5p	0.038253	0.0317637	0.0553702	0.690858	0.490093	378	0.993133
hsa_let_7i_5p	0.0340504	0.0220815	0.0695762	0.489398	0.624855	376	0.993133
hsa_miR_101_3p	-0.0163045	-0.0108269	0.0665852	-0.244867	0.806696	379	0.998973
hsa_miR_103a_3p	0.00389366	0.00275368	0.0659467	0.0590424	0.952951	378	0.998973
hsa_miR_106a_5p	0.0111133	0.00499209	0.0670038	0.165861	0.868359	375	0.998973
hsa_miR_106b_3p	0.0751176	0.0415282	0.167126	0.449467	0.654098	109	0.993133
hsa_miR_106b_5p	0.0331531	0.0168052	0.0701303	0.472736	0.636683	379	0.993133
hsa_miR_107	0.0563819	0.0406372	0.0684867	0.823253	0.410906	374	0.993133
hsa_miR_10b_5p	-0.0647096	-0.0277018	0.116534	-0.555287	0.579057	358	0.993133
hsa_miR_122_5p	-0.134827	-0.0445846	0.13431	-1.00384	0.316121	376	0.993133
hsa_miR_125a_5p	0.0316882	0.0167111	0.0996815	0.317895	0.750762	349	0.993133
hsa_miR_125b_5p	-0.049716	-0.0296236	0.0862822	-0.576202	0.564842	369	0.993133
hsa_miR_126_3p	-0.0287514	-0.0299411	0.0462442	-0.621729	0.534509	376	0.993133
hsa_miR_128_5p	-0.0981863	-0.0739932	0.105594	-0.92985	0.353832	172	0.993133
hsa_miR_130a_3p	0.0583636	0.0230638	0.0936378	0.623291	0.533484	376	0.993133
hsa_miR_130b_3p	0.174292	0.0911154	0.0902298	1.93165	0.0543352	315	0.993133
hsa_miR_132_3p	0.00550954	0.0031962	0.10377	0.0530939	0.957695	291	0.998973
hsa_miR_133a_3p	-0.0068662	-0.00375111	0.155144	-0.0442569	0.96476	159	0.998973
hsa_miR_133b	0.0758461	0.034074	0.164394	0.461369	0.645299	143	0.993133
hsa_miR_136_5p	0.126204	0.0588904	0.165515	0.762498	0.4469	170	0.993133
hsa_miR_139_5p	-0.212529	-0.104234	0.105213	-2.01998	0.0441738	350	0.993133
hsa_miR_140_3p	-0.0653695	-0.0379966	0.0651096	-1.00399	0.316044	379	0.993133
hsa_miR_140_5p	-0.0847053	-0.0485611	0.102624	-0.825395	0.409866	286	0.993133
hsa_miR_142_3p	0.0630336	0.0291851	0.0875864	0.719674	0.472185	378	0.993133
hsa_miR_142_5p	0.0411188	0.0188105	0.0887119	0.463509	0.643276	377	0.993133
hsa_miR_143_3p	-0.0597524	-0.028267	0.113413	-0.526856	0.598704	297	0.993133
hsa_miR_144_3p	-0.00705994	-0.00378524	0.0687134	-0.102745	0.918222	377	0.998973
hsa_miR_144_5p	0.0627658	0.0301321	0.107928	0.58155	0.561256	351	0.993133
hsa_miR_145_5p	-0.11314	-0.0528848	0.106082	-1.06653	0.286977	336	0.993133
hsa_miR_146a_5p	0.0351385	0.0145206	0.0716862	0.490171	0.624307	378	0.993133
hsa_miR_146b_5p	-0.304792	-0.208827	0.132576	-2.299	0.0234658	118	0.993133
hsa_miR_148a_3p	-0.012979	-0.00900118	0.0759582	-0.17087	0.864422	373	0.998973
hsa_miR_148b_3p	0.0311463	0.0188722	0.0669195	0.465429	0.641902	376	0.993133
hsa_miR_150_5p	-0.0603698	-0.0401379	0.0650717	-0.927743	0.354154	377	0.993133
hsa_miR_151a_3p	-0.00137387	-0.000696215	0.0920658	-0.0149227	0.988103	341	0.998973
hsa_miR_151a_5p	0.0249158	0.0145897	0.0675787	0.368692	0.712572	375	0.993133
hsa_miR_152_3p	0.0069455	0.00410822	0.0824858	0.0842024	0.932947	340	0.998973
hsa_miR_154_5p	-0.107211	-0.0428945	0.144134	-0.743825	0.457911	200	0.993133
hsa_miR_155_5p	0.0522952	0.025374	0.141879	0.36859	0.712889	183	0.993133
hsa_miR_15a_5p	0.00826058	0.00554871	0.0494746	0.166966	0.867489	378	0.998973
hsa_miR_15b_3p	0.0411393	0.0217806	0.0995394	0.413296	0.679639	367	0.993133
hsa_miR_15b_5p	0.163034	0.0639241	0.0793782	2.05389	0.0406945	379	0.993133
hsa_miR_16_2_3p	0.0582631	0.0319807	0.079167	0.735952	0.462241	371	0.993133
hsa_miR_16_5p	0.0563935	0.0298929	0.0585965	0.962404	0.336482	378	0.993133
hsa_miR_17_5p	-0.224152	-0.101716	0.143695	-1.55991	0.12042	205	0.993133
hsa_miR_181a_5p	0.0457257	0.0239598	0.0918733	0.497703	0.619016	351	0.993133
hsa_miR_185_5p	0.0419897	0.0180303	0.0739238	0.568012	0.570376	377	0.993133
hsa_miR_186_5p	0.13751	0.0429388	0.113996	1.20628	0.22895	242	0.993133
hsa_miR_18a_5p	-0.000120875	-6.65697e-05	0.0938085	-0.00128853	0.998973	337	0.998973
hsa_miR_18b_5p	0.0696647	0.0365788	0.10103	0.689545	0.490988	327	0.993133
hsa_miR_191_5p	0.111301	0.082351	0.0665774	1.67176	0.0954248	379	0.993133
hsa_miR_192_5p	-0.0893479	-0.0366533	0.0977635	-0.913918	0.361366	375	0.993133
hsa_miR_193b_3p	-0.167047	-0.0841767	0.176853	-0.944552	0.347211	108	0.993133
hsa_miR_194_5p	-0.0293498	-0.0138175	0.0904624	-0.324442	0.745796	365	0.993133
hsa_miR_195_5p	0.0278653	0.0128055	0.178331	0.156256	0.876082	138	0.998973
hsa_miR_197_3p	0.0691228	0.0361736	0.0949474	0.728012	0.467115	347	0.993133
hsa_miR_199a_3p	0.0874956	0.0359435	0.0939463	0.931336	0.352301	374	0.993133
hsa_miR_199a_5p	-0.00969307	-0.00418171	0.122872	-0.0788875	0.937174	314	0.998973
hsa_miR_19a_3p	-0.0368042	-0.0207937	0.0612467	-0.600918	0.548267	378	0.993133
hsa_miR_19b_3p	-0.0112309	-0.00559616	0.0650751	-0.172583	0.863075	377	0.998973
hsa_miR_205_5p	-0.200014	-0.100182	0.155025	-1.2902	0.199289	141	0.993133
hsa_miR_20a_5p	0.0629456	0.0215501	0.0704968	0.892886	0.372507	377	0.993133
hsa_miR_21_5p	-0.0177596	-0.0180886	0.048941	-0.362878	0.716908	374	0.993133
hsa_miR_210_3p	-0.152607	-0.0809339	0.11441	-1.33386	0.183371	283	0.993133
hsa_miR_2110	0.104501	0.0493394	0.151026	0.691941	0.489842	196	0.993133
hsa_miR_215_5p	-0.0500694	-0.0198859	0.101658	-0.492527	0.622664	353	0.993133
hsa_miR_22_3p	-0.0854199	-0.0332415	0.0840819	-1.01591	0.310346	376	0.993133
hsa_miR_22_5p	0.0379939	0.0186657	0.102146	0.371958	0.710176	325	0.993133
hsa_miR_221_3p	0.11706	0.0472663	0.0978581	1.19622	0.232384	378	0.993133
hsa_miR_222_3p	0.0508369	0.0389146	0.0638987	0.795587	0.426792	375	0.993133
hsa_miR_223_3p	0.0887345	0.04102	0.0787643	1.12658	0.260657	378	0.993133
hsa_miR_223_5p	0.122315	0.0797784	0.126484	0.967043	0.335166	154	0.993133
hsa_miR_23a_3p	0.0103519	0.00820277	0.0352804	0.293418	0.769369	377	0.998973
hsa_miR_23b_3p	0.0198587	0.0166209	0.0432701	0.458948	0.646547	374	0.993133
hsa_miR_24_3p	0.00333311	0.00199928	0.058794	0.0566913	0.954822	379	0.998973
hsa_miR_25_3p	0.0802026	0.0484398	0.0524294	1.52973	0.126951	377	0.993133
hsa_miR_26a_5p	0.0546546	0.023144	0.0788722	0.692951	0.488783	375	0.993133
hsa_miR_26b_5p	0.113684	0.0509844	0.0868426	1.30908	0.191354	367	0.993133
hsa_miR_27a_3p	0.0235715	0.00931564	0.100523	0.234488	0.814743	362	0.998973
hsa_miR_27b_3p	-0.0672396	-0.0413743	0.0696816	-0.964955	0.335213	373	0.993133
hsa_miR_28_3p	-0.00743138	-0.00382836	0.115891	-0.0641241	0.94892	277	0.998973
hsa_miR_28_5p	-0.0663865	-0.0347083	0.121193	-0.547774	0.584385	239	0.993133
hsa_miR_29a_3p	-0.106706	-0.0599832	0.0696236	-1.53261	0.126243	375	0.993133
hsa_miR_29b_3p	-0.109551	-0.0566048	0.0864066	-1.26785	0.205749	340	0.993133
hsa_miR_29c_3p	-0.115035	-0.0819842	0.0666733	-1.72536	0.0853097	377	0.993133
hsa_miR_301a_3p	-0.0367105	-0.017452	0.131716	-0.278709	0.780702	258	0.998973
hsa_miR_30a_5p	-0.059629	-0.030646	0.110538	-0.539443	0.589991	305	0.993133
hsa_miR_30b_5p	0.00158166	0.00119674	0.0640989	0.0246753	0.980327	376	0.998973
hsa_miR_30c_5p	-0.0273341	-0.0201724	0.0679434	-0.402307	0.687696	374	0.993133
hsa_miR_30d_5p	0.0764877	0.0173825	0.0682378	1.1209	0.263106	359	0.993133
hsa_miR_30e_3p	-0.000248272	-0.000136392	0.161461	-0.00153766	0.998775	151	0.998973
hsa_miR_30e_5p	-0.0305914	-0.0183635	0.074388	-0.411241	0.681139	375	0.993133
hsa_miR_32_5p	-0.0710122	-0.0394873	0.0756705	-0.93844	0.348637	378	0.993133
hsa_miR_320a	-0.00716419	-0.0036107	0.0554869	-0.129115	0.897338	378	0.998973
hsa_miR_320b	0.029072	0.0145223	0.0596669	0.487239	0.626379	380	0.993133
hsa_miR_324_3p	-0.116511	-0.0605296	0.110397	-1.05538	0.292077	321	0.993133
hsa_miR_324_5p	-0.156712	-0.0894899	0.110415	-1.41929	0.157362	213	0.993133
hsa_miR_326	-0.345345	-0.148696	0.155692	-2.21813	0.0277561	198	0.993133
hsa_miR_328_3p	-0.000973429	-0.000412443	0.100144	-0.00972026	0.992252	270	0.998973
hsa_miR_331_3p	-0.0486921	-0.0175621	0.152928	-0.318398	0.750661	151	0.993133
hsa_miR_335_5p	0.101482	0.0462967	0.106873	0.949556	0.343097	314	0.993133
hsa_miR_338_3p	-0.13447	-0.0733946	0.130356	-1.03156	0.303558	207	0.993133
hsa_miR_339_3p	-0.0508145	-0.0270075	0.119716	-0.42446	0.671651	229	0.993133
hsa_miR_339_5p	-0.0443549	-0.0146209	0.216576	-0.204801	0.838063	136	0.998973
hsa_miR_33a_5p	0.0417215	0.0198797	0.158339	0.263495	0.792502	175	0.998973
hsa_miR_342_3p	0.0585928	0.0311161	0.0774892	0.756141	0.450058	373	0.993133
hsa_miR_34a_5p	-0.143598	-0.0786141	0.130305	-1.10201	0.271919	193	0.993133
hsa_miR_363_3p	0.000745616	0.000389458	0.0747088	0.00998029	0.992043	369	0.998973
hsa_miR_365a_3p	-0.226615	-0.105721	0.139011	-1.6302	0.104602	216	0.993133
hsa_miR_374a_5p	-0.11514	-0.068351	0.104711	-1.09959	0.272654	243	0.993133
hsa_miR_374b_5p	0.0333914	0.01831	0.0998181	0.334523	0.738219	312	0.993133
hsa_miR_375	0.00950839	0.00425082	0.132959	0.0715138	0.94304	289	0.998973
hsa_miR_376a_3p	0.0987567	0.0445074	0.154643	0.638612	0.523837	204	0.993133
hsa_miR_382_5p	-0.138579	-0.0550884	0.134314	-1.03175	0.303253	246	0.993133
hsa_miR_409_3p	0.0696353	0.0268147	0.178947	0.38914	0.697575	217	0.993133
hsa_miR_421	-0.153863	-0.0758986	0.14055	-1.09472	0.275079	195	0.993133
hsa_miR_423_3p	-0.0997016	-0.0522326	0.0837387	-1.19063	0.234611	360	0.993133
hsa_miR_423_5p	-0.00628586	-0.00316859	0.0697472	-0.0901236	0.928238	378	0.998973
hsa_miR_424_5p	0.00416314	0.00224509	0.0901992	0.046155	0.963212	374	0.998973
hsa_miR_425_3p	0.0900163	0.0567041	0.0964676	0.933124	0.351581	285	0.993133
hsa_miR_425_5p	0.0226798	0.0169898	0.0504444	0.449601	0.653264	379	0.993133
hsa_miR_451a	-0.0318112	-0.0138255	0.037658	-0.844738	0.398806	380	0.993133
hsa_miR_484	0.0339462	0.0222663	0.0755921	0.449071	0.653649	374	0.993133
hsa_miR_485_3p	0.0403329	0.0243072	0.117692	0.342699	0.732161	226	0.993133
hsa_miR_486_5p	0.016399	0.0109982	0.0536481	0.305677	0.760025	377	0.997532
hsa_miR_495_3p	-0.207534	-0.0856224	0.15539	-1.33557	0.183005	243	0.993133
hsa_miR_497_5p	-0.115234	-0.0578378	0.125204	-0.920367	0.35829	256	0.993133
hsa_miR_501_3p	-0.0551495	-0.0262007	0.129336	-0.426406	0.670261	216	0.993133
hsa_miR_502_3p	0.0663545	0.0331965	0.113744	0.58337	0.560087	309	0.993133
hsa_miR_505_3p	-0.0611198	-0.0285115	0.126775	-0.482112	0.630107	289	0.993133
hsa_miR_532_3p	-0.0239006	-0.0123588	0.108704	-0.219868	0.826119	322	0.998973
hsa_miR_532_5p	0.129923	0.0591569	0.117833	1.1026	0.27122	272	0.993133
hsa_miR_543	-0.0366683	-0.0177017	0.170116	-0.215548	0.829629	164	0.998973
hsa_miR_574_3p	0.00450064	0.00237781	0.104653	0.0430055	0.965726	307	0.998973
hsa_miR_584_5p	0.000327576	0.000144786	0.118289	0.00276929	0.997793	216	0.998973
hsa_miR_590_5p	0.0311723	0.01763	0.0933537	0.333916	0.738644	360	0.993133
hsa_miR_629_5p	-0.125016	-0.0638355	0.124658	-1.00288	0.317017	233	0.993133
hsa_miR_652_3p	-0.0603712	-0.0324574	0.0937882	-0.643697	0.520184	370	0.993133
hsa_miR_660_5p	-0.0445559	-0.0286796	0.0738418	-0.603396	0.546624	373	0.993133
hsa_miR_766_3p	0.117423	0.0589454	0.13334	0.880627	0.379541	219	0.993133
hsa_miR_885_5p	-0.00189186	-0.000782425	0.131435	-0.014394	0.988526	304	0.998973
hsa_miR_92a_3p	0.0365202	0.036619	0.0434084	0.841317	0.40072	378	0.993133
hsa_miR_93_3p	-0.0428484	-0.0296386	0.126977	-0.337449	0.736318	143	0.993133
hsa_miR_93_5p	-0.0293277	-0.0154504	0.0612092	-0.479139	0.632127	377	0.993133
hsa_miR_99a_5p	-0.108042	-0.0603938	0.0907819	-1.19013	0.234795	365	0.993133
hsa_miR_99b_5p	0.0193679	0.00984462	0.112517	0.172133	0.863444	327	0.998973
hsa_miR_100_5p	-0.0197019	-0.0086813	0.177131	-0.111228	0.911576	170	0.998973
hsa_miR_126_5p	-0.136056	-0.0832878	0.0900336	-1.51117	0.132453	196	0.993133
hsa_miR_1260a	-0.11871	-0.0624881	0.138437	-0.857501	0.392492	166	0.993133
hsa_miR_128_3p	-0.242966	-0.117829	0.159294	-1.52527	0.129167	171	0.993133
hsa_miR_136_3p	-0.127738	-0.0515205	0.256621	-0.497768	0.619848	102	0.993133
hsa_miR_193a_5p	-0.268066	-0.122908	0.205232	-1.30616	0.194494	110	0.993133
hsa_miR_320c	0.0129527	0.006496	0.147648	0.0877267	0.930189	195	0.998973
hsa_miR_320d	0.0587012	0.0293883	0.115224	0.509453	0.611049	194	0.993133
hsa_miR_361_5p	0.0794278	0.0385933	0.128578	0.61774	0.537523	192	0.993133
hsa_miR_362_3p	-0.120954	-0.0520619	0.235211	-0.514237	0.608199	113	0.993133
hsa_miR_376c_3p	-0.280943	-0.098455	0.210999	-1.33149	0.185035	162	0.993133
hsa_miR_483_5p	-0.344617	-0.122971	0.229385	-1.50235	0.135167	157	0.993133
hsa_miR_874_3p	-0.135867	-0.0592206	0.229657	-0.59161	0.555474	109	0.993133

## Sheet: TableS5.Fol_females_miRNA
miRNA	Estimate	Standardized	Std. Error	t value	p-value	N	p_BH
hsa_let_7a_5p	0.00835957	0.00629309	0.0363805	0.229782	0.818379	413	0.932952
hsa_let_7b_3p	-0.0271242	-0.0221061	0.069923	-0.387916	0.698355	310	0.911593
hsa_let_7b_5p	-0.0898595	-0.0964154	0.0444855	-2.01997	0.0440558	410	0.432762
hsa_let_7c_5p	0.0593146	0.0659359	0.0466678	1.271	0.20462	344	0.671437
hsa_let_7d_3p	-0.0430664	-0.0400213	0.0353484	-1.21834	0.223812	412	0.671437
hsa_let_7d_5p	-0.0457924	-0.0385378	0.0535173	-0.855656	0.392759	371	0.754626
hsa_let_7e_5p	0.141323	0.112748	0.0740349	1.90886	0.0573055	291	0.450364
hsa_let_7f_5p	0.0650576	0.0468586	0.0471881	1.37869	0.168826	381	0.65912
hsa_let_7g_5p	0.00184711	0.00215067	0.0338646	0.054544	0.956529	410	0.992097
hsa_let_7i_5p	-0.101029	-0.123691	0.0350625	-2.8814	0.00417242	412	0.161971
hsa_miR_1	0.0479778	0.0375562	0.115988	0.413645	0.680067	107	0.894549
hsa_miR_101_3p	-0.0786496	-0.0738172	0.0405382	-1.94014	0.0530637	413	0.450364
hsa_miR_103a_3p	0.0181799	0.0200546	0.0427466	0.425295	0.670849	415	0.894549
hsa_miR_106a_5p	-0.089725	-0.0761136	0.0375281	-2.39088	0.0172663	415	0.268413
hsa_miR_106b_3p	-0.000560713	-0.000501646	0.0902307	-0.00621421	0.995052	135	0.995052
hsa_miR_106b_5p	-0.0562886	-0.0483324	0.0380986	-1.47744	0.140348	410	0.599987
hsa_miR_107	0.00331277	0.0032072	0.0447748	0.0739873	0.941058	409	0.992097
hsa_miR_10b_5p	0.119191	0.0793501	0.0727092	1.63928	0.102029	372	0.513144
hsa_miR_122_5p	-0.0375802	-0.0217268	0.0824016	-0.456062	0.648593	412	0.894431
hsa_miR_125a_5p	0.0492598	0.0445553	0.0546537	0.901307	0.368004	387	0.754093
hsa_miR_125b_5p	0.0631107	0.0626471	0.0510712	1.23574	0.217295	404	0.671437
hsa_miR_126_3p	0.0309477	0.0438673	0.0322389	0.95995	0.337657	414	0.754093
hsa_miR_127_3p	0.0244566	0.0212593	0.11008	0.222171	0.824634	112	0.933857
hsa_miR_128_5p	-0.0488278	-0.052863	0.0738891	-0.660825	0.509693	168	0.823643
hsa_miR_130a_3p	-0.0414111	-0.0225303	0.0562144	-0.736663	0.461764	408	0.822517
hsa_miR_130b_3p	-0.0238887	-0.0178623	0.0672755	-0.355087	0.722784	300	0.921074
hsa_miR_132_3p	-0.0812847	-0.0807147	0.058917	-1.37965	0.16869	322	0.65912
hsa_miR_133a_3p	-0.0892957	-0.0810192	0.0970255	-0.920332	0.359041	147	0.754093
hsa_miR_133b	0.0678952	0.0484388	0.109061	0.622544	0.534562	157	0.831001
hsa_miR_136_5p	0.0693129	0.0558137	0.0902585	0.767938	0.443509	196	0.815484
hsa_miR_139_5p	-0.0434216	-0.0351756	0.0659687	-0.658216	0.51083	364	0.823643
hsa_miR_140_3p	-0.0985295	-0.0981327	0.0398798	-2.47066	0.0139014	413	0.264127
hsa_miR_140_5p	-0.0507289	-0.0500437	0.0576617	-0.879768	0.379694	310	0.754626
hsa_miR_142_3p	0.0242457	0.0198678	0.0530249	0.45725	0.647737	416	0.894431
hsa_miR_142_5p	-0.00193418	-0.0017123	0.0495621	-0.0390254	0.96889	410	0.992097
hsa_miR_143_3p	-0.0163729	-0.0117819	0.0663027	-0.246942	0.805103	351	0.93022
hsa_miR_144_3p	-0.0556968	-0.0481452	0.0425946	-1.3076	0.191755	414	0.65912
hsa_miR_144_5p	-0.0316863	-0.0238	0.0670826	-0.472348	0.63698	354	0.894431
hsa_miR_145_5p	-0.0447796	-0.0360452	0.0572183	-0.78261	0.434346	390	0.807317
hsa_miR_146a_5p	-0.0702466	-0.0403042	0.0437597	-1.60528	0.109223	411	0.533634
hsa_miR_146b_5p	-0.0614432	-0.061075	0.0841544	-0.730125	0.466598	145	0.822559
hsa_miR_148a_3p	-0.0154837	-0.0173496	0.0467813	-0.330981	0.740834	408	0.921074
hsa_miR_148b_3p	-0.0464112	-0.0383233	0.0431892	-1.0746	0.283205	410	0.701855
hsa_miR_150_5p	0.0871164	0.0791789	0.0403874	2.15702	0.0315964	414	0.385927
hsa_miR_151a_3p	-0.0704894	-0.0607407	0.0578152	-1.21922	0.223541	380	0.671437
hsa_miR_151a_5p	-0.0173763	-0.0157731	0.0419324	-0.414389	0.678815	406	0.894549
hsa_miR_152_3p	-0.0262542	-0.0242911	0.0548966	-0.478249	0.632766	369	0.894431
hsa_miR_154_5p	0.02931	0.0185798	0.0895538	0.327289	0.743772	224	0.921074
hsa_miR_155_5p	0.0238466	0.020742	0.0778252	0.306413	0.759606	214	0.921074
hsa_miR_15a_5p	-0.0450529	-0.0444085	0.0314826	-1.43104	0.153196	414	0.638938
hsa_miR_15b_3p	-0.108657	-0.110298	0.0513763	-2.11492	0.0350753	399	0.399858
hsa_miR_15b_5p	-0.0570897	-0.0358826	0.0510757	-1.11775	0.264343	414	0.680369
hsa_miR_16_2_3p	-0.0625182	-0.0635262	0.0460405	-1.3579	0.175288	399	0.65912
hsa_miR_16_5p	-0.0850665	-0.0761399	0.0329728	-2.5799	0.0102379	413	0.218836
hsa_miR_17_5p	0.0855419	0.0697416	0.0720208	1.18774	0.236235	229	0.673269
hsa_miR_181a_5p	0.074293	0.0641903	0.0561529	1.32305	0.186632	384	0.65912
hsa_miR_185_5p	-0.115463	-0.0728895	0.041097	-2.80952	0.00520382	414	0.161971
hsa_miR_186_5p	0.0292699	0.0163907	0.0622714	0.470037	0.638766	246	0.894431
hsa_miR_18a_5p	-0.050275	-0.0465892	0.0548381	-0.916788	0.359881	364	0.754093
hsa_miR_18b_5p	-0.0970893	-0.0809765	0.0631399	-1.53769	0.125011	369	0.593804
hsa_miR_191_5p	-0.00268858	-0.00309907	0.0421307	-0.0638151	0.949149	413	0.992097
hsa_miR_192_5p	0.021512	0.0153268	0.0583424	0.36872	0.712536	403	0.916118
hsa_miR_194_5p	-0.0362527	-0.0277211	0.0558193	-0.649465	0.516436	386	0.823643
hsa_miR_195_5p	0.096502	0.0844244	0.104871	0.920195	0.359364	129	0.754093
hsa_miR_197_3p	-0.0628319	-0.0532248	0.0548319	-1.1459	0.252565	388	0.680369
hsa_miR_199a_3p	-0.0229587	-0.0159046	0.0548429	-0.418627	0.67572	401	0.894549
hsa_miR_199a_5p	-0.0573728	-0.0360022	0.0823245	-0.696911	0.486355	338	0.823643
hsa_miR_19a_3p	-0.0816944	-0.0704775	0.0372057	-2.19575	0.0286823	413	0.377283
hsa_miR_19b_3p	-0.0929723	-0.0805754	0.0382509	-2.43059	0.0155108	414	0.265234
hsa_miR_205_5p	0.0950167	0.0758538	0.0852518	1.11454	0.266575	187	0.680369
hsa_miR_20a_5p	-0.124939	-0.0776903	0.0390028	-3.20333	0.00146781	410	0.125497
hsa_miR_21_5p	-0.00175081	-0.00282967	0.028655	-0.0610995	0.95131	413	0.992097
hsa_miR_210_3p	-0.0648081	-0.0571401	0.0677584	-0.956458	0.339616	310	0.754093
hsa_miR_2110	-0.0219288	-0.0181369	0.0949337	-0.230991	0.817615	173	0.932952
hsa_miR_215_5p	-0.00262441	-0.0017944	0.0614631	-0.0426989	0.965965	379	0.992097
hsa_miR_22_3p	-0.054272	-0.0265856	0.0487818	-1.11254	0.266577	409	0.680369
hsa_miR_22_5p	0.0303261	0.0236624	0.0571972	0.530203	0.596319	350	0.879057
hsa_miR_221_3p	-0.111664	-0.0777005	0.0608434	-1.83527	0.0672073	412	0.450364
hsa_miR_222_3p	-0.0678647	-0.079218	0.0381973	-1.77669	0.0763775	413	0.450364
hsa_miR_223_3p	0.00311015	0.00212209	0.0488907	0.0636144	0.949309	416	0.992097
hsa_miR_223_5p	-0.041278	-0.0391037	0.080074	-0.515498	0.606824	196	0.87938
hsa_miR_23a_3p	-0.0145894	-0.0158715	0.0207998	-0.701419	0.483451	411	0.823643
hsa_miR_23b_3p	-0.000596712	-0.000720231	0.0276248	-0.0216006	0.982777	416	0.995052
hsa_miR_24_3p	-0.0766577	-0.0785393	0.0382198	-2.00571	0.0455539	416	0.432762
hsa_miR_25_3p	-0.092869	-0.102855	0.0310717	-2.98886	0.00297127	416	0.161971
hsa_miR_26a_5p	0.0156443	0.00985435	0.0522702	0.299298	0.764868	412	0.921074
hsa_miR_26b_5p	-0.0176736	-0.0140267	0.0514708	-0.343372	0.731506	398	0.921074
hsa_miR_27a_3p	-0.0235036	-0.0148792	0.0556032	-0.422702	0.672744	404	0.894549
hsa_miR_27b_3p	-0.0526692	-0.0549083	0.0438648	-1.20072	0.230565	416	0.672787
hsa_miR_28_3p	0.0930085	0.0858115	0.0617221	1.50689	0.132916	305	0.598122
hsa_miR_28_5p	0.0723685	0.0642472	0.0709133	1.02052	0.308505	253	0.733681
hsa_miR_29a_3p	0.0280295	0.019414	0.0416858	0.6724	0.501722	407	0.823643
hsa_miR_29b_3p	-0.00798527	-0.00670583	0.0505345	-0.158016	0.874539	348	0.970966
hsa_miR_29c_3p	0.035099	0.0364616	0.0406951	0.862487	0.388936	412	0.754626
hsa_miR_301a_3p	-0.0542911	-0.0498562	0.0654199	-0.829886	0.407361	273	0.773987
hsa_miR_30a_5p	-0.153321	-0.118823	0.0678221	-2.26064	0.0243869	367	0.347513
hsa_miR_30b_5p	0.0748943	0.0808318	0.043244	1.7319	0.0840628	412	0.479158
hsa_miR_30c_5p	0.0747959	0.0844982	0.0416706	1.79493	0.0734193	412	0.450364
hsa_miR_30d_5p	-0.0432118	-0.0152301	0.0424118	-1.01886	0.308918	391	0.733681
hsa_miR_30e_3p	0.120082	0.109604	0.0978696	1.22696	0.221958	148	0.671437
hsa_miR_30e_5p	-0.0746886	-0.0751086	0.0396282	-1.88473	0.0601907	412	0.450364
hsa_miR_32_5p	-0.0285692	-0.0268004	0.043693	-0.653862	0.513582	406	0.823643
hsa_miR_320a	-0.044742	-0.0369323	0.0329738	-1.35689	0.175578	413	0.65912
hsa_miR_320b	-0.0685496	-0.0594173	0.0346358	-1.97916	0.0484873	410	0.436386
hsa_miR_324_3p	-0.061868	-0.0521376	0.0633753	-0.976217	0.329645	355	0.754093
hsa_miR_324_5p	-0.112957	-0.094912	0.0665126	-1.69828	0.0908558	234	0.501173
hsa_miR_326	-0.0145247	-0.0105387	0.0961721	-0.151028	0.880116	200	0.970966
hsa_miR_328_3p	-0.110073	-0.0772479	0.0591264	-1.86166	0.0636529	305	0.450364
hsa_miR_331_3p	0.0400546	0.0279277	0.077458	0.517114	0.605691	198	0.87938
hsa_miR_335_5p	-0.134439	-0.0992891	0.075077	-1.79068	0.0743847	303	0.450364
hsa_miR_338_3p	-0.0545673	-0.0515512	0.0720127	-0.757745	0.449445	224	0.817608
hsa_miR_339_3p	-0.0568707	-0.0514124	0.0621894	-0.914476	0.361377	254	0.754093
hsa_miR_339_5p	-0.011759	-0.00750158	0.0883123	-0.133152	0.894218	197	0.973957
hsa_miR_33a_5p	0.0237904	0.0201089	0.0889391	0.267491	0.789391	196	0.93022
hsa_miR_342_3p	0.029935	0.0272139	0.0453724	0.659762	0.50979	408	0.823643
hsa_miR_34a_5p	-0.0201974	-0.0179372	0.0787145	-0.256591	0.797752	217	0.93022
hsa_miR_363_3p	-0.0682851	-0.0619236	0.0408158	-1.67301	0.0951254	403	0.508326
hsa_miR_365a_3p	-0.0379878	-0.0336845	0.0792334	-0.479441	0.632138	216	0.894431
hsa_miR_374a_5p	0.0607367	0.0531791	0.0670526	0.905807	0.36597	246	0.754093
hsa_miR_374b_5p	0.121233	0.0998285	0.0665436	1.82186	0.0694555	317	0.450364
hsa_miR_375	0.0754686	0.0551151	0.0787767	0.958007	0.338808	321	0.754093
hsa_miR_376a_3p	-0.0542636	-0.0445577	0.0803458	-0.675376	0.500153	230	0.823643
hsa_miR_382_5p	-0.0291986	-0.0170403	0.0961249	-0.303757	0.761583	246	0.921074
hsa_miR_409_3p	-0.0204037	-0.013886	0.106784	-0.191075	0.848661	212	0.954743
hsa_miR_421	0.0529079	0.0479068	0.0824225	0.641911	0.521677	209	0.823643
hsa_miR_423_3p	-0.0141177	-0.0122055	0.0557977	-0.253016	0.800392	392	0.93022
hsa_miR_423_5p	-0.0814914	-0.0612873	0.040309	-2.02167	0.0438744	413	0.432762
hsa_miR_424_5p	0.013754	0.0117242	0.0538391	0.255465	0.798495	411	0.93022
hsa_miR_425_3p	0.0250859	0.0252201	0.0584979	0.428834	0.668372	294	0.894549
hsa_miR_425_5p	-0.0373756	-0.0532381	0.0300498	-1.24379	0.214313	408	0.671437
hsa_miR_451a	-0.0212822	-0.0154496	0.0286362	-0.743194	0.4578	412	0.822517
hsa_miR_484	-0.087767	-0.0914979	0.0477204	-1.83919	0.0666336	409	0.450364
hsa_miR_485_3p	0.00941934	0.00923757	0.0681105	0.138295	0.890137	226	0.973957
hsa_miR_486_5p	-0.0991148	-0.106557	0.0363481	-2.72683	0.00667323	416	0.163017
hsa_miR_495_3p	-0.0465316	-0.0342846	0.0850673	-0.546997	0.584883	255	0.877324
hsa_miR_497_5p	-0.0776933	-0.0625207	0.0716046	-1.08503	0.278864	285	0.701261
hsa_miR_501_3p	-0.0469328	-0.0386526	0.0796256	-0.589419	0.556199	227	0.849197
hsa_miR_502_3p	0.0584174	0.0503292	0.066294	0.881186	0.378876	333	0.754626
hsa_miR_505_3p	-0.0621764	-0.0563266	0.0642013	-0.96846	0.333546	332	0.754093
hsa_miR_532_3p	-0.106272	-0.0910952	0.0645166	-1.6472	0.100526	323	0.513144
hsa_miR_532_5p	-0.00106369	-0.000925063	0.0597193	-0.0178116	0.985801	302	0.995052
hsa_miR_543	0.0881465	0.0730512	0.0981357	0.89821	0.370432	171	0.754093
hsa_miR_574_3p	0.0103596	0.00891822	0.0636939	0.162647	0.870904	316	0.970966
hsa_miR_584_5p	-0.0378858	-0.0274811	0.0688884	-0.549959	0.582859	252	0.877324
hsa_miR_590_5p	-0.0750773	-0.068115	0.0575368	-1.30486	0.192725	395	0.65912
hsa_miR_629_5p	0.0798026	0.0595284	0.092429	0.863394	0.388901	223	0.754626
hsa_miR_652_3p	-0.0842864	-0.0766467	0.0554481	-1.5201	0.129297	402	0.597562
hsa_miR_660_5p	-0.0229888	-0.0251805	0.0428099	-0.536997	0.591574	404	0.879057
hsa_miR_766_3p	0.0929032	0.0718934	0.0822106	1.13006	0.259612	245	0.680369
hsa_miR_885_5p	0.00920497	0.00620385	0.0867379	0.106124	0.915558	299	0.990889
hsa_miR_92a_3p	-0.0758563	-0.117059	0.0272822	-2.78043	0.00568319	415	0.161971
hsa_miR_93_3p	0.10166	0.0954607	0.0876924	1.15928	0.248185	162	0.680369
hsa_miR_93_5p	-0.133032	-0.122788	0.03571	-3.72535	0.00022301	413	0.0381347
hsa_miR_99a_5p	-0.0487503	-0.0419365	0.0598382	-0.814701	0.415737	405	0.78122
hsa_miR_99b_5p	0.020064	0.0175446	0.0628791	0.319089	0.749853	356	0.921074
hsa_miR_100_5p	-0.137878	-0.0997765	0.105193	-1.31071	0.191554	199	0.65912
hsa_miR_126_5p	0.0021938	0.00197449	0.049328	0.0444736	0.964566	235	0.992097
hsa_miR_1260a	0.0201845	0.0150245	0.0720637	0.280092	0.77973	190	0.93022
hsa_miR_128_3p	-0.0986409	-0.084067	0.0767268	-1.28561	0.200135	202	0.671042
hsa_miR_136_3p	0.0175405	0.0101116	0.181039	0.0968879	0.923013	109	0.992097
hsa_miR_193a_5p	-0.0914391	-0.0684622	0.138197	-0.661657	0.509698	111	0.823643
hsa_miR_320c	-0.118086	-0.102021	0.0796278	-1.48297	0.139488	235	0.599987
hsa_miR_320d	-0.085249	-0.0687572	0.0633279	-1.34615	0.179652	229	0.65912
hsa_miR_361_5p	-0.0363538	-0.0359826	0.0603835	-0.602049	0.547759	232	0.843844
hsa_miR_362_3p	-0.041613	-0.0334593	0.109784	-0.379046	0.705228	151	0.91359
hsa_miR_376c_3p	-0.0451543	-0.0263434	0.133019	-0.339458	0.734712	170	0.921074
hsa_miR_454_3p	0.0751214	0.0622433	0.11778	0.637811	0.525012	114	0.823643
hsa_miR_483_5p	-0.164081	-0.0905134	0.160204	-1.02421	0.307432	157	0.733681
hsa_miR_874_3p	-0.135033	-0.106868	0.112433	-1.20101	0.232131	130	0.672787
hsa_miR_877_5p	0.194668	0.128432	0.173239	1.12369	0.264131	101	0.680369

## Sheet: TableS6.Fol_males_miRNA
miRNA	Estimate	Standardized	Std. Error	t value	p-value	N	p_BH
hsa_let_7a_5p	-0.0139582	-0.0124163	0.0410302	-0.340195	0.733906	377	0.946251
hsa_let_7b_3p	-0.0493119	-0.0359563	0.0808821	-0.609676	0.54254	311	0.924659
hsa_let_7b_5p	-0.132777	-0.113872	0.0556966	-2.38394	0.017639	377	0.560273
hsa_let_7c_5p	0.0196455	0.0205748	0.054227	0.362282	0.717382	330	0.946251
hsa_let_7d_3p	0.0551262	0.0544244	0.0362418	1.52107	0.12912	372	0.771798
hsa_let_7d_5p	0.0151289	0.0126904	0.0612647	0.246943	0.805101	353	0.966121
hsa_let_7e_5p	-0.0110716	-0.00890638	0.0812758	-0.136222	0.891754	264	0.977482
hsa_let_7f_5p	0.0315894	0.022746	0.0529999	0.596028	0.551541	363	0.924659
hsa_let_7g_5p	0.0446711	0.0561417	0.0375846	1.18855	0.23539	377	0.785107
hsa_let_7i_5p	0.022706	0.0221704	0.0475039	0.477981	0.632951	375	0.924659
hsa_miR_101_3p	-0.0334732	-0.0336758	0.0450903	-0.74236	0.458346	378	0.924659
hsa_miR_103a_3p	-0.0352377	-0.0377886	0.0447577	-0.787299	0.431618	377	0.924659
hsa_miR_106a_5p	-0.0579233	-0.0399396	0.0449326	-1.28911	0.198181	374	0.771798
hsa_miR_106b_3p	-0.10831	-0.0928727	0.114231	-0.948172	0.345423	108	0.906734
hsa_miR_106b_5p	-0.0325006	-0.0250317	0.0473536	-0.686339	0.492934	378	0.924659
hsa_miR_107	-0.00273695	-0.00296244	0.0470117	-0.0582186	0.953607	373	0.977482
hsa_miR_10b_5p	-0.0885614	-0.0568749	0.0804659	-1.10061	0.271835	357	0.854462
hsa_miR_122_5p	-0.0678226	-0.0339703	0.0910227	-0.745117	0.456683	375	0.924659
hsa_miR_125a_5p	-0.021423	-0.0170164	0.068118	-0.314498	0.753338	348	0.946251
hsa_miR_125b_5p	-0.0399313	-0.0358526	0.0586277	-0.681101	0.496251	368	0.924659
hsa_miR_126_3p	-0.00875233	-0.0140046	0.0309183	-0.283079	0.777277	375	0.946251
hsa_miR_128_5p	0.0393868	0.0411218	0.0817985	0.48151	0.630812	170	0.924659
hsa_miR_130a_3p	0.0310242	0.0185709	0.0637466	0.48668	0.626779	375	0.924659
hsa_miR_130b_3p	-0.00782206	-0.00645779	0.0602966	-0.129726	0.896869	314	0.977482
hsa_miR_132_3p	0.0745433	0.0674249	0.0688646	1.08246	0.279989	289	0.854462
hsa_miR_133a_3p	0.094563	0.0787575	0.10546	0.896673	0.37136	159	0.912346
hsa_miR_133b	0.00611246	0.00428445	0.110462	0.0553356	0.955955	143	0.977482
hsa_miR_136_5p	0.0565901	0.0399931	0.108764	0.520304	0.603585	169	0.924659
hsa_miR_139_5p	0.0153225	0.0115131	0.071041	0.215685	0.829364	349	0.977482
hsa_miR_140_3p	-0.102406	-0.0902058	0.0438308	-2.33639	0.0200098	378	0.560273
hsa_miR_140_5p	-0.111998	-0.0971308	0.0697338	-1.60608	0.109416	284	0.771798
hsa_miR_142_3p	-0.0238842	-0.0168113	0.0593629	-0.402342	0.687668	377	0.946251
hsa_miR_142_5p	0.076275	0.0537346	0.0590926	1.29077	0.197602	376	0.771798
hsa_miR_143_3p	-0.00608284	-0.00441588	0.077937	-0.0780482	0.937845	296	0.977482
hsa_miR_144_3p	-0.068908	-0.0560032	0.0466185	-1.47813	0.140239	376	0.771798
hsa_miR_144_5p	-0.0131578	-0.00951011	0.0740422	-0.177707	0.859059	350	0.977482
hsa_miR_145_5p	0.0323574	0.0224895	0.0738398	0.438211	0.661527	334	0.940696
hsa_miR_146a_5p	0.0157311	0.00986408	0.0487723	0.322542	0.747227	377	0.946251
hsa_miR_146b_5p	0.0717158	0.0765681	0.0939541	0.763307	0.446992	117	0.924659
hsa_miR_148a_3p	-0.00155396	-0.00163547	0.0515022	-0.0301728	0.975946	372	0.978858
hsa_miR_148b_3p	-0.0128466	-0.0118249	0.0453681	-0.283163	0.777213	375	0.946251
hsa_miR_150_5p	0.00214623	0.00217376	0.0440679	0.0487029	0.961183	376	0.977482
hsa_miR_151a_3p	0.0340887	0.0261805	0.0623132	0.547053	0.584714	340	0.924659
hsa_miR_151a_5p	0.0412429	0.0366712	0.0459329	0.897895	0.369838	374	0.912346
hsa_miR_152_3p	-0.018029	-0.0160469	0.0569937	-0.316333	0.751951	339	0.946251
hsa_miR_154_5p	-0.0515206	-0.0319547	0.0942572	-0.546596	0.585311	198	0.924659
hsa_miR_155_5p	-0.0025844	-0.00189199	0.0973794	-0.0265395	0.978858	181	0.978858
hsa_miR_15a_5p	0.0101323	0.0103552	0.0335156	0.302316	0.762584	377	0.946251
hsa_miR_15b_3p	-0.0637582	-0.0512765	0.067174	-0.94915	0.343192	366	0.906734
hsa_miR_15b_5p	0.0290286	0.0172654	0.0541062	0.536512	0.591931	378	0.924659
hsa_miR_16_2_3p	0.059963	0.0498947	0.0533572	1.1238	0.261848	371	0.845969
hsa_miR_16_5p	-0.0759061	-0.0609636	0.0396227	-1.91572	0.0561812	377	0.771798
hsa_miR_17_5p	0.133913	0.0978932	0.0929828	1.4402	0.151449	203	0.771798
hsa_miR_181a_5p	-0.00839914	-0.00674846	0.0620201	-0.135426	0.892356	350	0.977482
hsa_miR_185_5p	-0.107746	-0.0704447	0.0495425	-2.17481	0.0302875	376	0.726899
hsa_miR_186_5p	-0.161711	-0.0713737	0.0853397	-1.89491	0.05937	240	0.771798
hsa_miR_18a_5p	-0.0111606	-0.00930606	0.0638497	-0.174796	0.861349	336	0.977482
hsa_miR_18b_5p	-0.112312	-0.0882393	0.0693092	-1.62045	0.106139	326	0.771798
hsa_miR_191_5p	0.0266393	0.0299455	0.0452406	0.588835	0.556335	378	0.924659
hsa_miR_192_5p	-0.0363235	-0.0226136	0.0665029	-0.546194	0.585269	374	0.924659
hsa_miR_193b_3p	-0.026758	-0.0192113	0.139088	-0.192382	0.84785	106	0.977482
hsa_miR_194_5p	0.00550585	0.00392654	0.0616162	0.0893572	0.928849	364	0.977482
hsa_miR_195_5p	0.0120984	0.00899595	0.119266	0.10144	0.919363	137	0.977482
hsa_miR_197_3p	0.121587	0.098145	0.0635217	1.91411	0.0564609	346	0.771798
hsa_miR_199a_3p	0.0425016	0.0269581	0.0628483	0.676256	0.499311	373	0.924659
hsa_miR_199a_5p	0.106903	0.0712306	0.0816942	1.30858	0.191678	312	0.771798
hsa_miR_19a_3p	-0.100364	-0.086134	0.0411353	-2.43985	0.0151686	377	0.560273
hsa_miR_19b_3p	-0.117992	-0.0905051	0.0429553	-2.74685	0.00631613	376	0.560273
hsa_miR_205_5p	-0.153064	-0.108156	0.118078	-1.29629	0.197189	141	0.771798
hsa_miR_20a_5p	-0.0794908	-0.0411319	0.0478255	-1.6621	0.0973535	376	0.771798
hsa_miR_21_5p	0.0223787	0.0351567	0.032569	0.687116	0.492451	373	0.924659
hsa_miR_210_3p	-0.0170929	-0.0138433	0.0774972	-0.220562	0.8256	283	0.977482
hsa_miR_2110	0.144353	0.104852	0.101571	1.4212	0.156952	195	0.771798
hsa_miR_215_5p	0.055316	0.0330337	0.0695127	0.795768	0.426722	352	0.924659
hsa_miR_22_3p	-0.0672223	-0.0396416	0.056915	-1.1811	0.238336	375	0.785107
hsa_miR_22_5p	0.0553233	0.0421701	0.0690864	0.800785	0.423865	324	0.924659
hsa_miR_221_3p	0.0343063	0.0210439	0.066546	0.515528	0.606496	377	0.924659
hsa_miR_222_3p	0.0130344	0.0150531	0.0435831	0.29907	0.765058	374	0.946251
hsa_miR_223_3p	0.0571446	0.0400785	0.0534291	1.06954	0.285533	377	0.854462
hsa_miR_223_5p	0.0157322	0.0157467	0.0880061	0.178762	0.858379	154	0.977482
hsa_miR_23a_3p	0.0170081	0.0207539	0.0235845	0.721154	0.471278	376	0.924659
hsa_miR_23b_3p	0.0235657	0.0296945	0.0296497	0.794805	0.427249	373	0.924659
hsa_miR_24_3p	-0.0532511	-0.0484207	0.0397868	-1.33841	0.181593	378	0.771798
hsa_miR_25_3p	-0.0903927	-0.0824717	0.0355097	-2.54558	0.0113214	376	0.560273
hsa_miR_26a_5p	0.0758622	0.0487712	0.0533881	1.42096	0.15619	374	0.771798
hsa_miR_26b_5p	0.102052	0.0703947	0.0583768	1.74816	0.0813029	366	0.771798
hsa_miR_27a_3p	0.0351969	0.0210982	0.0680355	0.517331	0.605252	362	0.924659
hsa_miR_27b_3p	-0.0750831	-0.0711226	0.046722	-1.60702	0.108927	372	0.771798
hsa_miR_28_3p	0.025478	0.0205196	0.0757424	0.336377	0.736855	275	0.946251
hsa_miR_28_5p	0.156773	0.121567	0.0853239	1.83739	0.0674717	237	0.771798
hsa_miR_29a_3p	-0.0184768	-0.015797	0.0471854	-0.391578	0.6956	374	0.946251
hsa_miR_29b_3p	-0.0726173	-0.0575547	0.057881	-1.2546	0.210519	340	0.785091
hsa_miR_29c_3p	-0.0453646	-0.049045	0.0453684	-0.999916	0.318015	376	0.875846
hsa_miR_301a_3p	0.00675218	0.00474698	0.0906468	0.0744889	0.940682	256	0.977482
hsa_miR_30a_5p	-0.100064	-0.0787498	0.0742438	-1.34777	0.178773	305	0.771798
hsa_miR_30b_5p	-0.0166466	-0.0190691	0.0436984	-0.380942	0.703469	375	0.946251
hsa_miR_30c_5p	-0.0248608	-0.0277153	0.0463053	-0.536888	0.591675	373	0.924659
hsa_miR_30d_5p	-0.0254191	-0.00868901	0.0467604	-0.543603	0.587066	357	0.924659
hsa_miR_30e_3p	-0.0302533	-0.0265914	0.102319	-0.295676	0.767925	149	0.946251
hsa_miR_30e_5p	-0.0779403	-0.0715855	0.0496145	-1.57092	0.117076	374	0.771798
hsa_miR_32_5p	-0.0454659	-0.0388002	0.0509119	-0.893031	0.372429	377	0.912346
hsa_miR_320a	-0.0639395	-0.048968	0.037336	-1.71254	0.0876464	377	0.771798
hsa_miR_320b	-0.0546758	-0.0414673	0.0404369	-1.35212	0.177168	379	0.771798
hsa_miR_324_3p	-0.107551	-0.0855467	0.0741049	-1.45134	0.147703	320	0.771798
hsa_miR_324_5p	-0.0771156	-0.0640711	0.0789178	-0.977164	0.329675	211	0.893312
hsa_miR_326	-0.0451679	-0.0301197	0.108503	-0.416284	0.677685	197	0.946251
hsa_miR_328_3p	0.0425036	0.0266583	0.0694627	0.611891	0.541151	269	0.924659
hsa_miR_331_3p	0.0255664	0.016085	0.0932358	0.274213	0.784334	149	0.947972
hsa_miR_335_5p	0.0781615	0.0531683	0.0740577	1.05541	0.292085	312	0.854462
hsa_miR_338_3p	0.0616535	0.0501183	0.0909432	0.677934	0.498625	205	0.924659
hsa_miR_339_3p	-0.00563868	-0.00492188	0.0787257	-0.0716245	0.942967	227	0.977482
hsa_miR_339_5p	-0.00950694	-0.00567129	0.123828	-0.0767751	0.938926	136	0.977482
hsa_miR_33a_5p	0.151036	0.108969	0.110902	1.36189	0.175134	173	0.771798
hsa_miR_342_3p	0.0267855	0.0212081	0.0532196	0.503302	0.61506	372	0.924659
hsa_miR_34a_5p	-0.0386263	-0.031622	0.089432	-0.431907	0.666326	192	0.940696
hsa_miR_363_3p	0.0330259	0.0262584	0.0503773	0.655571	0.512523	368	0.924659
hsa_miR_365a_3p	-0.152946	-0.113913	0.0911578	-1.67782	0.0949297	214	0.771798
hsa_miR_374a_5p	-0.00612495	-0.00531433	0.0756772	-0.0809353	0.935564	243	0.977482
hsa_miR_374b_5p	0.0826679	0.0686394	0.0685783	1.20545	0.228985	310	0.785091
hsa_miR_375	-0.0590021	-0.0410509	0.0877302	-0.67254	0.501804	287	0.924659
hsa_miR_376a_3p	0.255906	0.17911	0.096996	2.63831	0.00901911	203	0.560273
hsa_miR_382_5p	-0.0718891	-0.0440823	0.0886188	-0.811216	0.418069	245	0.924659
hsa_miR_409_3p	0.0538537	0.0330347	0.116786	0.461132	0.645192	216	0.934417
hsa_miR_421	0.0852264	0.0661618	0.0975258	0.873887	0.383338	193	0.912346
hsa_miR_423_3p	-0.0110122	-0.00874255	0.057062	-0.192986	0.847083	358	0.977482
hsa_miR_423_5p	-0.0412675	-0.0315139	0.0475042	-0.868713	0.385575	377	0.912346
hsa_miR_424_5p	0.0551753	0.0459066	0.0601461	0.917356	0.359569	373	0.912346
hsa_miR_425_3p	0.0646177	0.0633793	0.0643216	1.0046	0.315983	283	0.875846
hsa_miR_425_5p	0.0424288	0.0479254	0.0343811	1.23407	0.217967	378	0.785091
hsa_miR_451a	0.0270648	0.0178395	0.0255169	1.06066	0.28954	379	0.854462
hsa_miR_484	-0.0449557	-0.0450681	0.0509816	-0.881802	0.37847	373	0.912346
hsa_miR_485_3p	-0.0268608	-0.0235472	0.0838643	-0.320288	0.749065	224	0.946251
hsa_miR_486_5p	-0.0526777	-0.0532506	0.0364948	-1.44343	0.149759	376	0.771798
hsa_miR_495_3p	-0.019862	-0.0126283	0.102779	-0.193251	0.846933	242	0.977482
hsa_miR_497_5p	0.00363531	0.00282705	0.0848117	0.0428633	0.965846	255	0.977482
hsa_miR_501_3p	-0.0505273	-0.036009	0.0910286	-0.55507	0.579458	215	0.924659
hsa_miR_502_3p	-0.118834	-0.0915282	0.0759319	-1.565	0.118651	308	0.771798
hsa_miR_505_3p	-0.106978	-0.0790786	0.0836725	-1.27853	0.202137	288	0.771798
hsa_miR_532_3p	-0.0412439	-0.0332975	0.0723569	-0.570006	0.569089	320	0.924659
hsa_miR_532_5p	0.0442134	0.0316283	0.0798425	0.553757	0.580221	272	0.924659
hsa_miR_543	0.0181137	0.0123408	0.119714	0.151308	0.879935	163	0.977482
hsa_miR_574_3p	0.0300931	0.0232931	0.0740033	0.406645	0.684564	306	0.946251
hsa_miR_584_5p	-0.0124454	-0.00827287	0.0780947	-0.159363	0.873542	214	0.977482
hsa_miR_590_5p	-0.115418	-0.0982899	0.0636718	-1.8127	0.0707445	358	0.771798
hsa_miR_629_5p	-0.124121	-0.0972132	0.0849484	-1.46114	0.145405	232	0.771798
hsa_miR_652_3p	0.0190867	0.015675	0.0633158	0.301453	0.763245	369	0.946251
hsa_miR_660_5p	-0.0836696	-0.0811767	0.0506084	-1.65328	0.0991465	372	0.771798
hsa_miR_766_3p	-0.0349867	-0.0259901	0.0952784	-0.367205	0.713845	217	0.946251
hsa_miR_885_5p	-0.00417386	-0.00261352	0.0895182	-0.0466258	0.962843	303	0.977482
hsa_miR_92a_3p	-0.0450813	-0.0684579	0.0293936	-1.53371	0.125966	377	0.771798
hsa_miR_93_3p	-0.183436	-0.171364	0.0975469	-1.88049	0.0622784	142	0.771798
hsa_miR_93_5p	-0.0858101	-0.0684885	0.0413329	-2.07607	0.0385887	376	0.771798
hsa_miR_99a_5p	-0.0444958	-0.0381308	0.0608545	-0.731184	0.465153	364	0.924659
hsa_miR_99b_5p	0.0893283	0.0711425	0.0735605	1.21435	0.225526	326	0.785091
hsa_miR_100_5p	-0.165243	-0.119741	0.109688	-1.50648	0.133929	170	0.771798
hsa_miR_126_5p	0.0571894	0.0578706	0.056316	1.01551	0.311183	197	0.875846
hsa_miR_1260a	-0.0726976	-0.0605138	0.0900199	-0.807572	0.420566	167	0.924659
hsa_miR_128_3p	0.0432796	0.0353696	0.0976985	0.442991	0.658371	171	0.940696
hsa_miR_136_3p	0.17367	0.106963	0.164893	1.05323	0.294993	103	0.854462
hsa_miR_193a_5p	-0.0651694	-0.0521293	0.121324	-0.537151	0.592345	111	0.924659
hsa_miR_320c	0.0593827	0.0495296	0.0907872	0.654087	0.513868	196	0.924659
hsa_miR_320d	-0.0464573	-0.0390144	0.0697964	-0.665612	0.506493	195	0.924659
hsa_miR_361_5p	0.0977117	0.0786527	0.0794593	1.22971	0.220394	193	0.785091
hsa_miR_362_3p	-0.182224	-0.136962	0.13427	-1.35714	0.177732	113	0.771798
hsa_miR_376c_3p	-0.0630236	-0.037579	0.126937	-0.496493	0.620264	163	0.924659
hsa_miR_483_5p	0.121005	0.0716004	0.142653	0.84825	0.397678	158	0.924659
hsa_miR_874_3p	0.0961464	0.0739396	0.132202	0.727267	0.468796	109	0.924659

## Sheet: TableS7.B12_deficiency_miRNA
miRNA	Estimate	Standardized	Std. Error	t value	p-value	N	p_BH
hsa_let_7a_5p	-0.0186816	-0.00723402	0.0539805	-0.346081	0.729376	789	0.88602
hsa_let_7b_3p	-0.00923076	-0.00340949	0.106977	-0.0862876	0.931266	622	0.985726
hsa_let_7b_5p	0.0379452	0.0177221	0.070324	0.539576	0.589645	786	0.833794
hsa_let_7c_5p	0.115489	0.0600424	0.0703341	1.64201	0.101065	673	0.469045
hsa_let_7d_3p	-0.00298803	-0.00138593	0.0500591	-0.05969	0.952418	783	0.989323
hsa_let_7d_5p	-0.0756139	-0.0308242	0.0803552	-0.940996	0.347027	723	0.752438
hsa_let_7e_5p	0.0298988	0.0117993	0.105272	0.284014	0.776508	555	0.917425
hsa_let_7f_5p	0.0143296	0.00502757	0.0707318	0.202591	0.839511	743	0.942478
hsa_let_7g_5p	-0.0989307	-0.0576067	0.0495655	-1.99596	0.0462888	786	0.339874
hsa_let_7i_5p	-0.0726384	-0.03865	0.0572293	-1.26925	0.204733	786	0.65719
hsa_miR_1	0.272111	0.086496	0.219442	1.24001	0.21665	186	0.660104
hsa_miR_101_3p	-0.133231	-0.0618118	0.0594186	-2.24224	0.0252273	790	0.253675
hsa_miR_103a_3p	-0.0618521	-0.0324286	0.0616246	-1.00369	0.315839	791	0.752438
hsa_miR_106a_5p	-0.0474452	-0.0176045	0.0577538	-0.821508	0.411609	788	0.761564
hsa_miR_106b_3p	0.161185	0.0690865	0.13824	1.16598	0.244825	244	0.700887
hsa_miR_106b_5p	-0.0819926	-0.0324884	0.0589507	-1.39087	0.164666	787	0.57983
hsa_miR_107	-0.0250377	-0.0122576	0.0643965	-0.388806	0.697527	781	0.867723
hsa_miR_10b_5p	-0.117594	-0.0374778	0.106869	-1.10036	0.271544	728	0.733575
hsa_miR_122_5p	-0.175539	-0.0457616	0.121723	-1.44211	0.149676	786	0.565011
hsa_miR_125a_5p	0.0621281	0.0258823	0.0833037	0.745803	0.45603	734	0.778692
hsa_miR_125b_5p	-0.205327	-0.094471	0.0754088	-2.72286	0.00662077	771	0.110268
hsa_miR_126_3p	-0.0755036	-0.0541162	0.0447803	-1.68609	0.0921809	788	0.469045
hsa_miR_127_3p	-0.130776	-0.0519216	0.181524	-0.720436	0.472186	194	0.781994
hsa_miR_128_5p	0.00308527	0.0017461	0.0986541	0.0312736	0.97507	339	0.989323
hsa_miR_130a_3p	-0.0844914	-0.0229662	0.0845171	-0.999695	0.317773	782	0.752438
hsa_miR_130b_3p	0.0455036	0.0174307	0.088463	0.51438	0.607176	614	0.838922
hsa_miR_132_3p	-0.0784372	-0.0350368	0.0912356	-0.859722	0.390287	611	0.754833
hsa_miR_133a_3p	-0.0634685	-0.0252843	0.143934	-0.440957	0.659571	305	0.86681
hsa_miR_133b	0.0651682	0.0204005	0.16994	0.383477	0.701651	299	0.867723
hsa_miR_136_5p	-0.057597	-0.0207998	0.143882	-0.400308	0.689172	366	0.867723
hsa_miR_139_5p	-0.0750761	-0.028608	0.0955088	-0.786065	0.432096	712	0.761564
hsa_miR_140_3p	-0.120018	-0.0548827	0.0594245	-2.01967	0.0437609	790	0.339874
hsa_miR_140_5p	-0.127026	-0.0557962	0.092334	-1.37572	0.169438	594	0.57983
hsa_miR_141_3p	-0.194576	-0.0722783	0.203554	-0.955895	0.340558	174	0.752438
hsa_miR_142_3p	-0.0675641	-0.024402	0.0797276	-0.847436	0.397012	792	0.754833
hsa_miR_142_5p	0.0129355	0.00492258	0.0759495	0.170317	0.864806	785	0.948265
hsa_miR_143_3p	-0.0935574	-0.0307182	0.10152	-0.921567	0.357105	646	0.752438
hsa_miR_144_3p	-0.137261	-0.0559331	0.0622457	-2.20514	0.0277367	789	0.26026
hsa_miR_144_5p	-0.094086	-0.0327877	0.102689	-0.916227	0.359868	703	0.752438
hsa_miR_145_5p	-0.246977	-0.0856225	0.0899243	-2.7465	0.00617594	724	0.110268
hsa_miR_146a_5p	-0.0582294	-0.0167733	0.0651518	-0.89375	0.371734	787	0.754833
hsa_miR_146b_5p	-0.014006	-0.0070522	0.117265	-0.119438	0.905024	263	0.975056
hsa_miR_148a_3p	-0.0315272	-0.016437	0.0689439	-0.457288	0.647594	779	0.863746
hsa_miR_148b_3p	-0.0410094	-0.0168589	0.0626216	-0.654877	0.512742	784	0.79766
hsa_miR_150_5p	-0.0555531	-0.0254006	0.060063	-0.924914	0.355298	789	0.752438
hsa_miR_151a_3p	-0.00230813	-0.000915599	0.0851858	-0.0270952	0.978391	719	0.989323
hsa_miR_151a_5p	-0.00287345	-0.00125358	0.0612116	-0.0469428	0.962571	779	0.989323
hsa_miR_152_3p	-0.0173884	-0.00759312	0.0791805	-0.219605	0.826243	707	0.940856
hsa_miR_154_5p	-0.107363	-0.0327338	0.127165	-0.844281	0.399005	423	0.754833
hsa_miR_155_5p	0.322594	0.126698	0.118332	2.72619	0.00670134	396	0.110268
hsa_miR_15a_5p	-0.106413	-0.050495	0.0462839	-2.29914	0.0217615	790	0.250713
hsa_miR_15b_3p	-0.125108	-0.0546537	0.0822359	-1.52134	0.128597	764	0.541302
hsa_miR_15b_5p	0.119953	0.0355504	0.0739877	1.62126	0.105367	791	0.476787
hsa_miR_16_2_3p	-0.174469	-0.075514	0.0698256	-2.49864	0.0126786	768	0.163916
hsa_miR_16_5p	-0.0746667	-0.0305905	0.0510066	-1.46386	0.143636	789	0.565011
hsa_miR_17_5p	-0.0116821	-0.00412268	0.11885	-0.0982933	0.921746	433	0.985726
hsa_miR_181a_5p	-0.0242913	-0.00978529	0.0827511	-0.293546	0.769189	733	0.917425
hsa_miR_185_5p	-0.0496001	-0.0153013	0.063463	-0.78156	0.434712	789	0.761564
hsa_miR_186_5p	-0.0548517	-0.0136406	0.0988989	-0.554624	0.579413	487	0.825778
hsa_miR_18a_5p	-0.092756	-0.0403679	0.0806201	-1.15053	0.250325	699	0.700887
hsa_miR_18b_5p	0.039806	0.0156132	0.0924242	0.430688	0.666831	694	0.867723
hsa_miR_191_5p	0.160519	0.0881134	0.0606627	2.6461	0.00830728	790	0.125302
hsa_miR_192_5p	-0.093654	-0.0305645	0.0869321	-1.07732	0.281676	776	0.749756
hsa_miR_193b_3p	-0.289416	-0.112992	0.173386	-1.6692	0.0967158	202	0.469045
hsa_miR_194_5p	-0.136773	-0.0489188	0.0823207	-1.66146	0.0970462	749	0.469045
hsa_miR_195_5p	-0.117493	-0.0393572	0.17837	-0.658706	0.510684	266	0.79766
hsa_miR_197_3p	0.0307021	0.0122024	0.0823887	0.372649	0.709519	733	0.867723
hsa_miR_199a_3p	0.0342135	0.0110362	0.0832513	0.410967	0.681213	773	0.867723
hsa_miR_199a_5p	-0.226695	-0.0702004	0.115796	-1.95772	0.0506995	650	0.339874
hsa_miR_19a_3p	-0.0916785	-0.0382367	0.054801	-1.67293	0.0947432	789	0.469045
hsa_miR_19b_3p	-0.0956961	-0.037858	0.0572518	-1.67149	0.0950271	789	0.469045
hsa_miR_200a_3p	-0.355808	-0.112841	0.27663	-1.28622	0.201042	124	0.65719
hsa_miR_200c_3p	-0.0883547	-0.0408113	0.16814	-0.525482	0.599989	170	0.838922
hsa_miR_204_5p	-0.0926715	-0.0426557	0.19953	-0.46445	0.643244	122	0.863746
hsa_miR_205_5p	-0.0855311	-0.0283901	0.148186	-0.577186	0.564229	326	0.810519
hsa_miR_20a_5p	-0.0579089	-0.0159716	0.0609223	-0.950536	0.342138	785	0.752438
hsa_miR_20b_5p	0.0849375	0.0336562	0.200967	0.422644	0.673223	149	0.867723
hsa_miR_21_5p	-0.071118	-0.0547614	0.0426171	-1.66877	0.0955688	785	0.469045
hsa_miR_210_3p	-0.300555	-0.121341	0.101265	-2.968	0.00312161	591	0.0807158
hsa_miR_2110	-0.00704617	-0.00268058	0.132898	-0.0530195	0.957746	368	0.989323
hsa_miR_215_5p	-0.0550835	-0.0171914	0.0924782	-0.595637	0.551606	730	0.807094
hsa_miR_22_3p	-0.270456	-0.0679721	0.0734929	-3.68003	0.000249459	783	0.0111432
hsa_miR_22_5p	-0.0414998	-0.0149518	0.0911371	-0.455356	0.649003	673	0.863746
hsa_miR_221_3p	0.00265164	0.000840504	0.0895048	0.0296256	0.976373	788	0.989323
hsa_miR_222_3p	-0.205726	-0.115805	0.0567511	-3.62506	0.000307822	786	0.0111432
hsa_miR_223_3p	0.10219	0.0337609	0.0718532	1.4222	0.155368	792	0.571092
hsa_miR_223_5p	-0.0968694	-0.0465885	0.110802	-0.874255	0.382604	349	0.754833
hsa_miR_23a_3p	-0.0447325	-0.0246085	0.030951	-1.44527	0.148789	786	0.565011
hsa_miR_23b_3p	-0.00911476	-0.00542739	0.0398522	-0.228714	0.819151	788	0.940856
hsa_miR_24_3p	-0.0287289	-0.013406	0.0554565	-0.518044	0.604575	793	0.838922
hsa_miR_25_3p	-0.0564977	-0.0274222	0.0470538	-1.20071	0.230231	791	0.672126
hsa_miR_26a_5p	0.0707601	0.0215216	0.0749693	0.943854	0.345539	785	0.752438
hsa_miR_26b_5p	0.0698065	0.0248677	0.0764796	0.912747	0.361669	763	0.752438
hsa_miR_27a_3p	0.00757608	0.00225196	0.0866536	0.0874294	0.930353	764	0.985726
hsa_miR_27b_3p	-0.11035	-0.0530459	0.0638437	-1.72843	0.0843093	787	0.469045
hsa_miR_28_3p	0.0787916	0.0322951	0.097167	0.810888	0.41777	580	0.761564
hsa_miR_28_5p	0.18483	0.0727346	0.108938	1.69666	0.0904127	491	0.469045
hsa_miR_29a_3p	-0.242912	-0.0876506	0.0615222	-3.94836	8.59284e-05	780	0.00777652
hsa_miR_29b_3p	-0.248443	-0.0963983	0.0773167	-3.21332	0.00137473	686	0.0414709
hsa_miR_29c_3p	-0.294813	-0.149335	0.0593155	-4.97026	8.23633e-07	787	0.000149078
hsa_miR_301a_3p	0.0772915	0.0305259	0.106074	0.728655	0.466542	530	0.781994
hsa_miR_30a_5p	-0.147128	-0.0535767	0.102045	-1.44179	0.149837	670	0.565011
hsa_miR_30b_5p	-0.00263455	-0.00140008	0.0614304	-0.0428868	0.965803	786	0.989323
hsa_miR_30c_5p	-0.0100521	-0.00544792	0.0612483	-0.16412	0.86968	784	0.948265
hsa_miR_30d_5p	-0.0425375	-0.00714764	0.062241	-0.683432	0.494549	748	0.79766
hsa_miR_30e_3p	0.11469	0.0494318	0.139968	0.819402	0.41324	299	0.761564
hsa_miR_30e_5p	-0.142875	-0.0662884	0.0623308	-2.2922	0.0221625	785	0.250713
hsa_miR_32_5p	-0.137151	-0.0578577	0.0661388	-2.07369	0.0384404	782	0.331319
hsa_miR_320a	-0.0475512	-0.0183905	0.049404	-0.962496	0.3361	789	0.752438
hsa_miR_320b	-0.0371053	-0.014507	0.0526929	-0.704181	0.481532	788	0.7852
hsa_miR_324_3p	-0.126664	-0.0500205	0.0957849	-1.32238	0.186498	675	0.625112
hsa_miR_324_5p	0.0376055	0.0147538	0.100221	0.375225	0.707677	446	0.867723
hsa_miR_326	-0.0653912	-0.0219033	0.141052	-0.463595	0.6432	397	0.863746
hsa_miR_328_3p	-0.150373	-0.0471985	0.0908756	-1.65471	0.0985426	574	0.469045
hsa_miR_331_3p	-0.0798916	-0.0246538	0.118639	-0.673399	0.501158	348	0.79766
hsa_miR_335_5p	0.203966	0.0738694	0.100574	2.02802	0.0429978	616	0.339874
hsa_miR_338_3p	-0.256202	-0.108106	0.113783	-2.25166	0.0248645	429	0.253675
hsa_miR_339_3p	0.11895	0.0499929	0.0987721	1.20429	0.229086	481	0.672126
hsa_miR_339_5p	-0.0324116	-0.00895596	0.154256	-0.210116	0.833711	332	0.942478
hsa_miR_33a_5p	-0.00618244	-0.00228826	0.139228	-0.0444052	0.964606	371	0.989323
hsa_miR_342_3p	0.0448085	0.0184361	0.0686957	0.652276	0.514419	779	0.79766
hsa_miR_34a_5p	-0.113997	-0.0416355	0.133448	-0.854242	0.393488	408	0.754833
hsa_miR_363_3p	-0.0383049	-0.0153444	0.0642273	-0.596395	0.55109	770	0.807094
hsa_miR_365a_3p	-0.167883	-0.0587617	0.132826	-1.26393	0.20696	430	0.65719
hsa_miR_374a_5p	0.0566349	0.0245491	0.0964581	0.587145	0.557385	488	0.807094
hsa_miR_374b_5p	0.247621	0.100491	0.0945274	2.61956	0.00902145	628	0.125606
hsa_miR_375	-0.112338	-0.0388246	0.115554	-0.972177	0.331358	608	0.752438
hsa_miR_376a_3p	0.116211	0.0428502	0.126405	0.919354	0.358437	434	0.752438
hsa_miR_382_5p	0.0753139	0.0228625	0.122741	0.613602	0.539771	490	0.807094
hsa_miR_409_3p	0.117854	0.0372927	0.151673	0.777028	0.437584	429	0.761564
hsa_miR_421	-0.0149835	-0.00605901	0.121449	-0.123373	0.901876	403	0.975056
hsa_miR_423_3p	-0.110484	-0.0437864	0.0803966	-1.37424	0.169785	750	0.57983
hsa_miR_423_5p	-0.0519865	-0.0190371	0.0617818	-0.841453	0.400353	789	0.754833
hsa_miR_424_5p	0.0216049	0.00874105	0.0803715	0.268813	0.788145	783	0.92035
hsa_miR_425_3p	0.000175197	8.50906e-05	0.0843579	0.00207683	0.998344	578	0.998344
hsa_miR_425_5p	-0.0781125	-0.0478416	0.0448805	-1.74046	0.0821775	785	0.469045
hsa_miR_451a	-0.0553541	-0.0181646	0.039147	-1.41401	0.15776	790	0.571092
hsa_miR_484	-0.0498189	-0.0244883	0.0694073	-0.717776	0.473114	781	0.781994
hsa_miR_485_3p	0.124563	0.0599793	0.0997752	1.24844	0.212537	451	0.660104
hsa_miR_486_5p	-0.0246346	-0.012435	0.0516338	-0.477102	0.633423	791	0.863746
hsa_miR_495_3p	-0.0255844	-0.00861908	0.129562	-0.197469	0.843544	497	0.942478
hsa_miR_497_5p	-0.31626	-0.113684	0.115335	-2.7421	0.00631281	539	0.110268
hsa_miR_501_3p	-0.0736832	-0.0270933	0.1162	-0.634106	0.52635	442	0.807094
hsa_miR_502_3p	0.0942339	0.036183	0.100869	0.934218	0.350551	640	0.752438
hsa_miR_505_3p	-0.106563	-0.0408366	0.103661	-1.02799	0.304366	619	0.752438
hsa_miR_532_3p	0.0645204	0.0250778	0.0991878	0.650487	0.515614	644	0.79766
hsa_miR_532_5p	-0.0166837	-0.00634416	0.0967748	-0.172397	0.863187	573	0.948265
hsa_miR_543	-0.167304	-0.0614125	0.151001	-1.10796	0.268704	335	0.733575
hsa_miR_551b_3p	-0.145017	-0.0613228	0.237966	-0.609402	0.54376	103	0.807094
hsa_miR_574_3p	0.072769	0.0301815	0.0919358	0.791519	0.428949	622	0.761564
hsa_miR_584_5p	-0.040868	-0.0132272	0.102968	-0.396901	0.691627	467	0.867723
hsa_miR_590_5p	-0.15121	-0.0651334	0.083979	-1.80058	0.0721769	753	0.466572
hsa_miR_629_5p	-0.142307	-0.0527319	0.12399	-1.14773	0.2517	455	0.700887
hsa_miR_652_3p	-0.0782673	-0.0326107	0.0829369	-0.943697	0.345626	770	0.752438
hsa_miR_660_5p	-0.242505	-0.121103	0.0644942	-3.7601	0.000182846	775	0.0110317
hsa_miR_766_3p	0.00109818	0.000406425	0.121106	0.00906796	0.992769	463	0.998284
hsa_miR_885_5p	0.111368	0.034294	0.126793	0.878346	0.380114	602	0.754833
hsa_miR_92a_3p	-0.0404141	-0.0296806	0.040164	-1.00623	0.314619	791	0.752438
hsa_miR_92b_3p	0.177354	0.0684735	0.222904	0.795652	0.427792	134	0.761564
hsa_miR_93_3p	0.245615	0.117081	0.123457	1.98948	0.0475875	303	0.339874
hsa_miR_93_5p	-0.119709	-0.0497158	0.0546397	-2.19087	0.028758	788	0.26026
hsa_miR_99a_5p	-0.170468	-0.0693979	0.08643	-1.97232	0.0489378	768	0.339874
hsa_miR_99b_5p	-0.0575384	-0.0228249	0.0970459	-0.592899	0.55345	681	0.807094
hsa_miR_100_5p	0.0360784	0.0113156	0.164473	0.219357	0.826497	368	0.940856
hsa_miR_126_5p	-0.0559072	-0.0233607	0.0782338	-0.714617	0.475245	430	0.781994
hsa_miR_1260a	-0.105804	-0.0368615	0.120875	-0.875315	0.382015	355	0.754833
hsa_miR_128_3p	-0.207761	-0.0772488	0.130119	-1.5967	0.111211	372	0.490955
hsa_miR_136_3p	-0.326813	-0.102118	0.220613	-1.48139	0.140085	211	0.565011
hsa_miR_193a_5p	0.0563431	0.0188328	0.201284	0.279919	0.779815	221	0.917425
hsa_miR_320c	-0.0787717	-0.0298005	0.127394	-0.618333	0.536694	429	0.807094
hsa_miR_320d	-0.0383552	-0.0136362	0.102089	-0.375704	0.707331	422	0.867723
hsa_miR_335_3p	0.13119	0.0373633	0.298376	0.43968	0.660883	145	0.86681
hsa_miR_361_5p	-0.0255422	-0.0101302	0.102458	-0.249294	0.803258	423	0.931985
hsa_miR_362_3p	0.173228	0.059184	0.185601	0.933333	0.351545	263	0.752438
hsa_miR_376c_3p	-0.0499642	-0.0140463	0.179205	-0.278809	0.780571	332	0.917425
hsa_miR_454_3p	-0.0382887	-0.0127237	0.210899	-0.18155	0.856123	209	0.948265
hsa_miR_483_5p	-0.270057	-0.0700427	0.219158	-1.23225	0.218819	313	0.660104
hsa_miR_7_1_3p	-0.190788	-0.057338	0.253119	-0.753748	0.452068	178	0.778692
hsa_miR_874_3p	-0.0503854	-0.0181166	0.172101	-0.292766	0.769968	239	0.917425
hsa_miR_877_5p	0.219097	0.0730214	0.233781	0.937188	0.350007	180	0.752438

## Sheet: TableS8.Fol_deficiency_miRNA
miRNA	Estimate	Standardized	Std. Error	t value	p-value	N	p_BH
hsa_let_7a_5p	-0.0135902	-0.00453452	0.0632315	-0.214928	0.82988	790	0.977446
hsa_let_7b_3p	-0.0117176	-0.00369247	0.127937	-0.0915891	0.927055	621	0.977446
hsa_let_7b_5p	-0.250619	-0.100574	0.0820077	-3.05605	0.00231982	787	0.362214
hsa_let_7c_5p	0.0486495	0.0211884	0.083913	0.579761	0.562273	674	0.975473
hsa_let_7d_3p	-0.0319321	-0.0127076	0.0589301	-0.541863	0.588069	784	0.975473
hsa_let_7d_5p	0.189515	0.0643602	0.0961621	1.97079	0.0491356	724	0.523149
hsa_let_7e_5p	-0.0418537	-0.0139955	0.125786	-0.332738	0.739461	555	0.977446
hsa_let_7f_5p	0.194678	0.0573272	0.084285	2.30975	0.0211795	744	0.423569
hsa_let_7g_5p	0.0436085	0.021808	0.058249	0.748657	0.454291	787	0.975473
hsa_let_7i_5p	-0.0102482	-0.00468669	0.0672971	-0.152282	0.879004	787	0.977446
hsa_miR_1	-0.0690021	-0.0185489	0.25958	-0.265822	0.790691	187	0.977446
hsa_miR_101_3p	-0.0160825	-0.00636801	0.0704132	-0.228401	0.819394	791	0.977446
hsa_miR_103a_3p	0.0744162	0.0336005	0.0721986	1.03072	0.302994	792	0.898491
hsa_miR_106a_5p	-0.189858	-0.0604132	0.067637	-2.80702	0.00512566	789	0.362214
hsa_miR_106b_3p	0.0865382	0.0298826	0.172497	0.501678	0.616374	243	0.975473
hsa_miR_106b_5p	-0.163894	-0.0555206	0.0693037	-2.36486	0.0182823	788	0.423569
hsa_miR_107	0.0771657	0.0321649	0.0762207	1.0124	0.311666	782	0.898491
hsa_miR_10b_5p	-0.0800081	-0.0220925	0.125141	-0.639342	0.522805	729	0.975473
hsa_miR_122_5p	-0.0130209	-0.00291608	0.14326	-0.0908899	0.927604	787	0.977446
hsa_miR_125a_5p	0.120248	0.0422747	0.0997415	1.2056	0.228367	735	0.881608
hsa_miR_125b_5p	0.0601127	0.0233276	0.0907454	0.662433	0.507895	772	0.975473
hsa_miR_126_3p	-0.00663837	-0.00408883	0.0526521	-0.12608	0.899701	789	0.977446
hsa_miR_127_3p	-0.21523	-0.0678252	0.234263	-0.918756	0.359453	193	0.946653
hsa_miR_128_5p	0.127164	0.0565449	0.127071	1.00073	0.317699	338	0.898491
hsa_miR_130a_3p	0.113177	0.0264163	0.0993488	1.13919	0.254978	783	0.881608
hsa_miR_130b_3p	0.0268996	0.00853829	0.107426	0.250402	0.802362	614	0.977446
hsa_miR_132_3p	0.0333737	0.0130034	0.105542	0.316213	0.751951	611	0.977446
hsa_miR_133a_3p	0.0148393	0.00459658	0.18843	0.0787523	0.937283	306	0.977446
hsa_miR_133b	0.190488	0.0484384	0.208148	0.915155	0.360879	300	0.946653
hsa_miR_136_5p	0.137574	0.0415219	0.170407	0.807324	0.420025	365	0.975473
hsa_miR_139_5p	0.0427639	0.013663	0.114313	0.374094	0.708447	713	0.977446
hsa_miR_140_3p	-0.119831	-0.0470518	0.0696915	-1.71945	0.0859304	791	0.554379
hsa_miR_140_5p	-0.118638	-0.0448781	0.10619	-1.11722	0.264364	594	0.881608
hsa_miR_141_3p	-0.0491814	-0.0168232	0.225571	-0.218031	0.827681	174	0.977446
hsa_miR_142_3p	0.0274369	0.00853674	0.0933828	0.293811	0.768981	793	0.977446
hsa_miR_142_5p	0.0642362	0.0212283	0.088217	0.728161	0.466736	786	0.975473
hsa_miR_143_3p	-0.102679	-0.0298672	0.116171	-0.883862	0.377106	647	0.974455
hsa_miR_144_3p	-0.00569264	-0.00199044	0.0734216	-0.0775336	0.938219	790	0.977446
hsa_miR_144_5p	-0.15435	-0.0472585	0.11639	-1.32614	0.18523	704	0.817722
hsa_miR_145_5p	0.0250941	0.00738313	0.107292	0.233885	0.815141	724	0.977446
hsa_miR_146a_5p	-0.0567684	-0.013967	0.0769005	-0.738206	0.460613	788	0.975473
hsa_miR_146b_5p	0.097678	0.040356	0.143422	0.681052	0.496472	262	0.975473
hsa_miR_148a_3p	0.0561792	0.0253443	0.0802537	0.700021	0.484127	780	0.975473
hsa_miR_148b_3p	-0.00164836	-0.00058569	0.0730505	-0.0225647	0.982003	785	0.982003
hsa_miR_150_5p	-0.00890775	-0.00349734	0.0708347	-0.125754	0.899959	790	0.977446
hsa_miR_151a_3p	-0.159675	-0.0531355	0.101851	-1.56774	0.11739	720	0.62493
hsa_miR_151a_5p	0.0608594	0.0225354	0.0726765	0.837402	0.402628	780	0.975473
hsa_miR_152_3p	-0.0433912	-0.016144	0.0940189	-0.461516	0.644573	708	0.975473
hsa_miR_154_5p	-0.121785	-0.0304941	0.155143	-0.784986	0.432916	422	0.975473
hsa_miR_155_5p	-0.0246463	-0.00797434	0.14568	-0.169181	0.865744	395	0.977446
hsa_miR_15a_5p	0.0043583	0.00178213	0.0542718	0.0803051	0.936015	791	0.977446
hsa_miR_15b_3p	-0.208568	-0.0786862	0.0954531	-2.18503	0.0291948	765	0.440355
hsa_miR_15b_5p	-0.0211619	-0.00538986	0.0869532	-0.243371	0.807782	792	0.977446
hsa_miR_16_2_3p	0.0398299	0.0148314	0.0819134	0.486243	0.626935	770	0.975473
hsa_miR_16_5p	-0.121306	-0.0427917	0.05961	-2.03499	0.0421912	790	0.477288
hsa_miR_17_5p	0.0413099	0.0132127	0.131772	0.313495	0.75406	432	0.977446
hsa_miR_181a_5p	0.163076	0.0570198	0.0960698	1.69747	0.090039	734	0.554379
hsa_miR_185_5p	-0.204243	-0.0541248	0.0741309	-2.75517	0.00600354	790	0.362214
hsa_miR_186_5p	-0.210566	-0.0442624	0.117124	-1.79779	0.0728475	486	0.554379
hsa_miR_18a_5p	0.0131297	0.00488826	0.0952239	0.137882	0.890374	700	0.977446
hsa_miR_18b_5p	-0.27212	-0.093088	0.106214	-2.562	0.010621	695	0.423569
hsa_miR_191_5p	0.00481315	0.00227326	0.0714533	0.0673608	0.946312	791	0.977446
hsa_miR_192_5p	0.0468763	0.0131149	0.102238	0.458501	0.646723	777	0.975473
hsa_miR_193b_3p	0.0679877	0.0231732	0.209103	0.32514	0.745433	201	0.977446
hsa_miR_194_5p	-0.0205467	-0.0063272	0.0966187	-0.212658	0.831653	750	0.977446
hsa_miR_195_5p	0.202691	0.0670064	0.187282	1.08227	0.280161	266	0.889635
hsa_miR_197_3p	-0.0606802	-0.020632	0.0969954	-0.625598	0.531776	734	0.975473
hsa_miR_199a_3p	-0.013626	-0.00372367	0.0988833	-0.137799	0.890436	774	0.977446
hsa_miR_199a_5p	0.00981388	0.00262421	0.135727	0.0723059	0.942381	650	0.977446
hsa_miR_19a_3p	-0.111536	-0.0397725	0.0646207	-1.72601	0.0847425	790	0.554379
hsa_miR_19b_3p	-0.149314	-0.0506795	0.0671246	-2.22444	0.0264058	790	0.434495
hsa_miR_200a_3p	-0.0900452	-0.0323804	0.24557	-0.366678	0.714557	124	0.977446
hsa_miR_200c_3p	0.0201089	0.00642425	0.243232	0.0826736	0.934217	169	0.977446
hsa_miR_204_5p	-0.290965	-0.0964961	0.288931	-1.00704	0.316126	122	0.898491
hsa_miR_205_5p	0.285241	0.090338	0.155818	1.8306	0.0681048	328	0.554379
hsa_miR_20a_5p	-0.129203	-0.0305664	0.0715293	-1.80629	0.0712615	786	0.554379
hsa_miR_20b_5p	0.157206	0.0456785	0.280983	0.559486	0.576757	148	0.975473
hsa_miR_21_5p	0.0266057	0.0176592	0.0499075	0.5331	0.594118	786	0.975473
hsa_miR_210_3p	-0.139902	-0.0463832	0.126152	-1.10899	0.267892	593	0.881608
hsa_miR_2110	-0.116042	-0.0357871	0.164919	-0.703629	0.482125	368	0.975473
hsa_miR_215_5p	-0.0529304	-0.0141855	0.107937	-0.490382	0.624013	731	0.975473
hsa_miR_22_3p	0.016199	0.00349093	0.0871448	0.185886	0.852583	784	0.977446
hsa_miR_22_5p	0.084482	0.0269977	0.103426	0.816837	0.414316	674	0.975473
hsa_miR_221_3p	0.02555	0.00692895	0.105588	0.241978	0.808861	789	0.977446
hsa_miR_222_3p	-0.0312007	-0.0149591	0.0677583	-0.460471	0.645307	787	0.975473
hsa_miR_223_3p	-0.0119686	-0.00339357	0.0844551	-0.141715	0.887341	793	0.977446
hsa_miR_223_5p	-0.338153	-0.121635	0.148496	-2.27718	0.0234016	350	0.423569
hsa_miR_23a_3p	-0.0469223	-0.0222254	0.0362202	-1.29547	0.195543	787	0.842698
hsa_miR_23b_3p	-0.0170608	-0.00865076	0.0472706	-0.360919	0.718259	789	0.977446
hsa_miR_24_3p	-0.071452	-0.0285193	0.0652874	-1.09442	0.274107	794	0.885953
hsa_miR_25_3p	-0.127753	-0.0532203	0.0550996	-2.31859	0.0206755	792	0.423569
hsa_miR_26a_5p	0.145349	0.0383373	0.0869837	1.671	0.0951272	786	0.554379
hsa_miR_26b_5p	0.0636779	0.0197869	0.0887636	0.717388	0.473358	764	0.975473
hsa_miR_27a_3p	0.0357701	0.00912204	0.101721	0.351649	0.7252	766	0.977446
hsa_miR_27b_3p	-0.0959792	-0.039671	0.0750528	-1.27882	0.201342	788	0.84751
hsa_miR_28_3p	0.0692262	0.0247622	0.111248	0.622268	0.534016	580	0.975473
hsa_miR_28_5p	0.0674038	0.0218433	0.134544	0.50098	0.616616	490	0.975473
hsa_miR_29a_3p	0.0148639	0.00461683	0.0730449	0.20349	0.838806	781	0.977446
hsa_miR_29b_3p	-0.00620184	-0.00201622	0.0926826	-0.0669148	0.946669	688	0.977446
hsa_miR_29c_3p	0.0559846	0.0243829	0.0707418	0.791394	0.428956	788	0.975473
hsa_miR_301a_3p	-0.0120561	-0.00402743	0.124862	-0.0965549	0.923117	529	0.977446
hsa_miR_30a_5p	-0.121906	-0.0389584	0.117072	-1.04129	0.298122	672	0.898491
hsa_miR_30b_5p	0.0695049	0.0319381	0.0716339	0.970279	0.332211	787	0.911062
hsa_miR_30c_5p	0.109268	0.0506041	0.0721197	1.51509	0.130158	785	0.6444
hsa_miR_30d_5p	-0.00233725	-0.000338078	0.0727024	-0.0321481	0.974363	748	0.980783
hsa_miR_30e_3p	0.306441	0.112947	0.163959	1.86901	0.06265	297	0.554379
hsa_miR_30e_5p	-0.122558	-0.0489339	0.0729869	-1.67918	0.0935218	786	0.554379
hsa_miR_32_5p	0.0159884	0.00587919	0.0768318	0.208096	0.835209	783	0.977446
hsa_miR_320a	-0.101748	-0.0336489	0.0581524	-1.74969	0.080567	790	0.554379
hsa_miR_320b	-0.0928944	-0.0312438	0.0617274	-1.50491	0.132753	789	0.6444
hsa_miR_324_3p	-0.23414	-0.0811113	0.10991	-2.13028	0.0335162	675	0.456337
hsa_miR_324_5p	-0.114488	-0.0389572	0.117751	-0.972288	0.331451	445	0.911062
hsa_miR_326	-0.06648	-0.0186255	0.170004	-0.391049	0.695978	397	0.977446
hsa_miR_328_3p	-0.0601335	-0.0170636	0.100662	-0.59738	0.550495	574	0.975473
hsa_miR_331_3p	0.0400392	0.0105215	0.139712	0.286583	0.774609	347	0.977446
hsa_miR_335_5p	-0.059601	-0.0172753	0.127032	-0.46918	0.639111	615	0.975473
hsa_miR_338_3p	-0.0674864	-0.0242622	0.134675	-0.501105	0.616562	429	0.975473
hsa_miR_339_3p	0.0763114	0.0261054	0.121789	0.626585	0.531237	481	0.975473
hsa_miR_339_5p	0.0289851	0.00713738	0.175034	0.165597	0.868579	333	0.977446
hsa_miR_33a_5p	0.204809	0.0625545	0.171868	1.19166	0.234187	369	0.881608
hsa_miR_342_3p	0.0770261	0.0269616	0.081185	0.948773	0.343035	780	0.926706
hsa_miR_34a_5p	-0.173311	-0.0586638	0.146188	-1.18554	0.236517	409	0.881608
hsa_miR_363_3p	-0.0850853	-0.0293547	0.0747941	-1.13759	0.25565	771	0.881608
hsa_miR_365a_3p	-0.0957038	-0.0327822	0.140251	-0.682373	0.495382	430	0.975473
hsa_miR_374a_5p	0.0628354	0.0223473	0.117422	0.535123	0.592815	489	0.975473
hsa_miR_374b_5p	0.174779	0.0593911	0.11372	1.53693	0.124826	627	0.6444
hsa_miR_375	0.0493569	0.01446	0.137315	0.359443	0.719391	608	0.977446
hsa_miR_376a_3p	-0.0442066	-0.0129359	0.158742	-0.278481	0.78078	433	0.977446
hsa_miR_382_5p	-0.158116	-0.0384031	0.152714	-1.03537	0.301018	491	0.898491
hsa_miR_409_3p	-0.0117817	-0.00303649	0.189458	-0.0621864	0.950444	428	0.977446
hsa_miR_421	-0.02745	-0.00931214	0.146861	-0.186911	0.851828	402	0.977446
hsa_miR_423_3p	-0.0741319	-0.0254909	0.0932263	-0.795182	0.426764	750	0.975473
hsa_miR_423_5p	-0.0857899	-0.02681	0.0732134	-1.17178	0.241645	790	0.881608
hsa_miR_424_5p	0.195478	0.0683988	0.0934887	2.09093	0.0368615	784	0.456337
hsa_miR_425_3p	0.161931	0.06668	0.100469	1.61176	0.107574	577	0.590028
hsa_miR_425_5p	0.0464382	0.0242643	0.0531167	0.874267	0.382245	786	0.974455
hsa_miR_451a	-0.0220677	-0.00620959	0.0459187	-0.480582	0.630948	791	0.975473
hsa_miR_484	-0.14158	-0.0604909	0.080462	-1.75959	0.0788742	782	0.554379
hsa_miR_485_3p	-0.127385	-0.048511	0.127232	-1.00121	0.317281	450	0.898491
hsa_miR_486_5p	-0.0290932	-0.0124521	0.0612424	-0.475049	0.634885	792	0.975473
hsa_miR_495_3p	-0.0188867	-0.00515464	0.159234	-0.11861	0.905634	497	0.977446
hsa_miR_497_5p	-0.0832127	-0.0253584	0.137991	-0.603032	0.546747	540	0.975473
hsa_miR_501_3p	-0.327146	-0.100349	0.142775	-2.29134	0.0224276	442	0.423569
hsa_miR_502_3p	0.0778548	0.0261332	0.116641	0.667474	0.504714	641	0.975473
hsa_miR_505_3p	-0.209197	-0.0690529	0.122398	-1.70915	0.087935	620	0.554379
hsa_miR_532_3p	-0.00933675	-0.00313884	0.11602	-0.0804753	0.935885	643	0.977446
hsa_miR_532_5p	-0.141943	-0.0464737	0.112625	-1.26032	0.208078	574	0.855959
hsa_miR_543	0.0194206	0.00601931	0.176929	0.109765	0.912664	334	0.977446
hsa_miR_551b_3p	0.295109	0.121134	0.262791	1.12298	0.2644	102	0.881608
hsa_miR_574_3p	-0.158764	-0.0542622	0.111803	-1.42003	0.15611	622	0.706398
hsa_miR_584_5p	-0.225445	-0.0610215	0.123335	-1.82792	0.0682198	466	0.554379
hsa_miR_590_5p	-0.148581	-0.0541583	0.100278	-1.48169	0.138849	753	0.6444
hsa_miR_629_5p	0.228016	0.069613	0.153438	1.48605	0.13798	455	0.6444
hsa_miR_652_3p	-0.0050601	-0.0018174	0.0971095	-0.0521072	0.958457	771	0.980117
hsa_miR_660_5p	0.0486121	0.0207349	0.0769746	0.631534	0.52788	776	0.975473
hsa_miR_766_3p	0.11775	0.0364866	0.14595	0.806784	0.420218	462	0.975473
hsa_miR_885_5p	-0.0669585	-0.0183424	0.14556	-0.460006	0.645682	602	0.975473
hsa_miR_92a_3p	-0.0983227	-0.061637	0.0472621	-2.08037	0.0378179	792	0.456337
hsa_miR_92b_3p	-0.169058	-0.0535065	0.271697	-0.622229	0.534972	133	0.975473
hsa_miR_93_3p	-0.0683526	-0.0249704	0.159969	-0.427286	0.669487	304	0.977446
hsa_miR_93_5p	-0.159325	-0.0570365	0.0637978	-2.49735	0.0127187	789	0.423569
hsa_miR_99a_5p	-0.0143748	-0.00512993	0.0995847	-0.144348	0.885264	769	0.977446
hsa_miR_99b_5p	0.071398	0.0247209	0.111321	0.641371	0.521501	682	0.975473
hsa_miR_100_5p	0.0158892	0.00475829	0.176409	0.09007	0.928282	369	0.977446
hsa_miR_126_5p	-0.0441269	-0.0170415	0.0863848	-0.510817	0.609747	432	0.975473
hsa_miR_1260a	-0.249529	-0.0760983	0.137252	-1.81803	0.0699269	357	0.554379
hsa_miR_128_3p	-0.00456487	-0.00151581	0.147716	-0.0309031	0.975364	373	0.980783
hsa_miR_136_3p	0.0540346	0.0124896	0.295063	0.183129	0.854882	212	0.977446
hsa_miR_193a_5p	-0.194663	-0.0552489	0.241027	-0.807642	0.420206	222	0.975473
hsa_miR_320c	-0.0172161	-0.00613027	0.138019	-0.124738	0.900791	431	0.977446
hsa_miR_320d	-0.073035	-0.0247159	0.108931	-0.670471	0.502933	424	0.975473
hsa_miR_335_3p	0.0502563	0.0147256	0.288563	0.174161	0.862004	145	0.977446
hsa_miR_361_5p	0.0286505	0.0104198	0.1134	0.252651	0.800664	425	0.977446
hsa_miR_362_3p	-0.302231	-0.105575	0.181987	-1.66073	0.0980118	264	0.554379
hsa_miR_376c_3p	-0.103085	-0.0241002	0.216871	-0.475328	0.634876	333	0.975473
hsa_miR_454_3p	0.254406	0.0828359	0.212815	1.19543	0.233348	210	0.881608
hsa_miR_483_5p	-0.0717832	-0.0168382	0.248193	-0.289224	0.772608	315	0.977446
hsa_miR_7_1_3p	-0.135367	-0.0376168	0.283193	-0.478003	0.633277	178	0.975473
hsa_miR_874_3p	0.0076743	0.00232507	0.211976	0.0362036	0.971152	239	0.980783
hsa_miR_877_5p	0.232896	0.0667942	0.270034	0.862469	0.389659	180	0.975473

[truncated: 3 more sheets: TableS9.miEAA_Fol, TableS10.miEAA_B12, TableS11.miRNA_RBC]
